# Supplementary material for: Multiomics analysis profile acute liver injury module clusters to compare the therapeutic efficacy of bifendate and muaddil sapra
Source: Sci Rep. 2019 Mar 13;9:4335. doi: 10.1038/s41598-019-40356-5 (PMC6416310; doi:10.1038/s41598-019-40356-5)
Supplement: Supplementary file 1 — Dataset 1 [file 41598_2019_40356_MOESM1_ESM.xls]

## Sheet: Sheet1
Table S1.The GO function of the 21 modules
Module	ID	Description
GO_BP_Module_1	GO:0007193	adenylate cyclase-inhibiting G-protein coupled receptor signaling pathway
GO_BP_Module_1	GO:0007271	synaptic transmission, cholinergic
GO_BP_Module_1	GO:0007197	adenylate cyclase-inhibiting G-protein coupled acetylcholine receptor signaling pathway
GO_BP_Module_1	GO:0007207	phospholipase C-activating G-protein coupled acetylcholine receptor signaling pathway
GO_BP_Module_1	GO:0007188	adenylate cyclase-modulating G-protein coupled receptor signaling pathway
GO_BP_Module_1	GO:0007187	G-protein coupled receptor signaling pathway, coupled to cyclic nucleotide second messenger
GO_BP_Module_1	GO:0007213	G-protein coupled acetylcholine receptor signaling pathway
GO_BP_Module_1	GO:0095500	acetylcholine receptor signaling pathway
GO_BP_Module_1	GO:1903831	signal transduction involved in cellular response to ammonium ion
GO_BP_Module_1	GO:1905144	response to acetylcholine
GO_BP_Module_1	GO:1905145	cellular response to acetylcholine
GO_BP_Module_1	GO:0007200	phospholipase C-activating G-protein coupled receptor signaling pathway
GO_BP_Module_1	GO:0045589	regulation of regulatory T cell differentiation
GO_BP_Module_1	GO:0007586	digestion
GO_BP_Module_1	GO:0045066	regulatory T cell differentiation
GO_BP_Module_1	GO:0001832	blastocyst growth
GO_BP_Module_1	GO:0002021	response to dietary excess
GO_BP_Module_1	GO:2000241	regulation of reproductive process
GO_BP_Module_1	GO:0043900	regulation of multi-organism process
GO_BP_Module_1	GO:0071385	cellular response to glucocorticoid stimulus
GO_BP_Module_1	GO:0060304	regulation of phosphatidylinositol dephosphorylation
GO_BP_Module_1	GO:0071384	cellular response to corticosteroid stimulus
GO_BP_Module_1	GO:0071242	cellular response to ammonium ion
GO_BP_Module_1	GO:0032941	secretion by tissue
GO_BP_Module_10	GO:0045981	positive regulation of nucleotide metabolic process
GO_BP_Module_10	GO:1900544	positive regulation of purine nucleotide metabolic process
GO_BP_Module_10	GO:1900542	regulation of purine nucleotide metabolic process
GO_BP_Module_10	GO:0006140	regulation of nucleotide metabolic process
GO_BP_Module_10	GO:0001667	ameboidal-type cell migration
GO_BP_Module_10	GO:0019932	second-messenger-mediated signaling
GO_BP_Module_10	GO:0050795	regulation of behavior
GO_BP_Module_10	GO:0030801	positive regulation of cyclic nucleotide metabolic process
GO_BP_Module_10	GO:0030810	positive regulation of nucleotide biosynthetic process
GO_BP_Module_10	GO:1900373	positive regulation of purine nucleotide biosynthetic process
GO_BP_Module_10	GO:0009259	ribonucleotide metabolic process
GO_BP_Module_10	GO:0019693	ribose phosphate metabolic process
GO_BP_Module_10	GO:0016055	Wnt signaling pathway
GO_BP_Module_10	GO:0198738	cell-cell signaling by wnt
GO_BP_Module_10	GO:0097306	cellular response to alcohol
GO_BP_Module_10	GO:0009260	ribonucleotide biosynthetic process
GO_BP_Module_10	GO:0046390	ribose phosphate biosynthetic process
GO_BP_Module_10	GO:2000243	positive regulation of reproductive process
GO_BP_Module_10	GO:0001938	positive regulation of endothelial cell proliferation
GO_BP_Module_10	GO:0001525	angiogenesis
GO_BP_Module_10	GO:0009611	response to wounding
GO_BP_Module_10	GO:0071398	cellular response to fatty acid
GO_BP_Module_10	GO:0042060	wound healing
GO_BP_Module_10	GO:0009187	cyclic nucleotide metabolic process
GO_BP_Module_10	GO:0060259	regulation of feeding behavior
GO_BP_Module_10	GO:0032870	cellular response to hormone stimulus
GO_BP_Module_10	GO:0009150	purine ribonucleotide metabolic process
GO_BP_Module_10	GO:0048570	notochord morphogenesis
GO_BP_Module_10	GO:1905114	cell surface receptor signaling pathway involved in cell-cell signaling
GO_BP_Module_10	GO:0006163	purine nucleotide metabolic process
GO_BP_Module_10	GO:0009165	nucleotide biosynthetic process
GO_BP_Module_10	GO:0060031	mediolateral intercalation
GO_BP_Module_10	GO:0060775	planar cell polarity pathway involved in gastrula mediolateral intercalation
GO_BP_Module_10	GO:0048340	paraxial mesoderm morphogenesis
GO_BP_Module_10	GO:1900371	regulation of purine nucleotide biosynthetic process
GO_BP_Module_10	GO:0030808	regulation of nucleotide biosynthetic process
GO_BP_Module_10	GO:1901293	nucleoside phosphate biosynthetic process
GO_BP_Module_10	GO:0044057	regulation of system process
GO_BP_Module_10	GO:0030804	positive regulation of cyclic nucleotide biosynthetic process
GO_BP_Module_10	GO:0071380	cellular response to prostaglandin E stimulus
GO_BP_Module_10	GO:0048511	rhythmic process
GO_BP_Module_10	GO:0035239	tube morphogenesis
GO_BP_Module_10	GO:0052652	cyclic purine nucleotide metabolic process
GO_BP_Module_10	GO:0009190	cyclic nucleotide biosynthetic process
GO_BP_Module_10	GO:0030799	regulation of cyclic nucleotide metabolic process
GO_BP_Module_10	GO:0070542	response to fatty acid
GO_BP_Module_10	GO:0071379	cellular response to prostaglandin stimulus
GO_BP_Module_10	GO:0032846	positive regulation of homeostatic process
GO_BP_Module_10	GO:0009152	purine ribonucleotide biosynthetic process
GO_BP_Module_10	GO:0042074	cell migration involved in gastrulation
GO_BP_Module_10	GO:0050878	regulation of body fluid levels
GO_BP_Module_10	GO:0001936	regulation of endothelial cell proliferation
GO_BP_Module_10	GO:0060070	canonical Wnt signaling pathway
GO_BP_Module_10	GO:0006164	purine nucleotide biosynthetic process
GO_BP_Module_10	GO:0072522	purine-containing compound biosynthetic process
GO_BP_Module_10	GO:0034695	response to prostaglandin E
GO_BP_Module_10	GO:2001235	positive regulation of apoptotic signaling pathway
GO_BP_Module_10	GO:0034694	response to prostaglandin
GO_BP_Module_10	GO:0046068	cGMP metabolic process
GO_BP_Module_10	GO:0001935	endothelial cell proliferation
GO_BP_Module_10	GO:0060562	epithelial tube morphogenesis
GO_BP_Module_10	GO:0010632	regulation of epithelial cell migration
GO_BP_Module_10	GO:0090407	organophosphate biosynthetic process
GO_BP_Module_10	GO:0048339	paraxial mesoderm development
GO_BP_Module_10	GO:0060279	positive regulation of ovulation
GO_BP_Module_10	GO:0030903	notochord development
GO_BP_Module_10	GO:0007189	adenylate cyclase-activating G-protein coupled receptor signaling pathway
GO_BP_Module_10	GO:0010594	regulation of endothelial cell migration
GO_BP_Module_10	GO:0030728	ovulation
GO_BP_Module_10	GO:0045648	positive regulation of erythrocyte differentiation
GO_BP_Module_10	GO:0048332	mesoderm morphogenesis
GO_BP_Module_10	GO:0030802	regulation of cyclic nucleotide biosynthetic process
GO_BP_Module_10	GO:0007631	feeding behavior
GO_BP_Module_10	GO:0042701	progesterone secretion
GO_BP_Module_10	GO:0060278	regulation of ovulation
GO_BP_Module_10	GO:0008543	fibroblast growth factor receptor signaling pathway
GO_BP_Module_10	GO:0097305	response to alcohol
GO_BP_Module_10	GO:0030819	positive regulation of cAMP biosynthetic process
GO_BP_Module_10	GO:0061138	morphogenesis of a branching epithelium
GO_BP_Module_10	GO:0007265	Ras protein signal transduction
GO_BP_Module_10	GO:0070528	protein kinase C signaling
GO_BP_Module_10	GO:0006874	cellular calcium ion homeostasis
GO_BP_Module_10	GO:1903532	positive regulation of secretion by cell
GO_BP_Module_10	GO:0051781	positive regulation of cell division
GO_BP_Module_10	GO:0003402	planar cell polarity pathway involved in axis elongation
GO_BP_Module_10	GO:1904798	positive regulation of core promoter binding
GO_BP_Module_10	GO:0007188	adenylate cyclase-modulating G-protein coupled receptor signaling pathway
GO_BP_Module_10	GO:0055074	calcium ion homeostasis
GO_BP_Module_10	GO:0046887	positive regulation of hormone secretion
GO_BP_Module_10	GO:0045762	positive regulation of adenylate cyclase activity
GO_BP_Module_10	GO:0030816	positive regulation of cAMP metabolic process
GO_BP_Module_10	GO:0001763	morphogenesis of a branching structure
GO_BP_Module_10	GO:0072503	cellular divalent inorganic cation homeostasis
GO_BP_Module_10	GO:1901652	response to peptide
GO_BP_Module_10	GO:0033500	carbohydrate homeostasis
GO_BP_Module_10	GO:0042593	glucose homeostasis
GO_BP_Module_10	GO:0019722	calcium-mediated signaling
GO_BP_Module_10	GO:0008015	blood circulation
GO_BP_Module_10	GO:1902893	regulation of pri-miRNA transcription from RNA polymerase II promoter
GO_BP_Module_10	GO:0044344	cellular response to fibroblast growth factor stimulus
GO_BP_Module_10	GO:0010631	epithelial cell migration
GO_BP_Module_10	GO:1904796	regulation of core promoter binding
GO_BP_Module_10	GO:0043271	negative regulation of ion transport
GO_BP_Module_10	GO:0003013	circulatory system process
GO_BP_Module_10	GO:0051047	positive regulation of secretion
GO_BP_Module_10	GO:0090132	epithelium migration
GO_BP_Module_10	GO:0007187	G-protein coupled receptor signaling pathway, coupled to cyclic nucleotide second messenger
GO_BP_Module_10	GO:0071774	response to fibroblast growth factor
GO_BP_Module_10	GO:0090130	tissue migration
GO_BP_Module_10	GO:0045765	regulation of angiogenesis
GO_BP_Module_10	GO:0045926	negative regulation of growth
GO_BP_Module_10	GO:0003401	axis elongation
GO_BP_Module_10	GO:0043542	endothelial cell migration
GO_BP_Module_10	GO:0072507	divalent inorganic cation homeostasis
GO_BP_Module_10	GO:0043902	positive regulation of multi-organism process
GO_BP_Module_10	GO:2000241	regulation of reproductive process
GO_BP_Module_10	GO:0007442	hindgut morphogenesis
GO_BP_Module_10	GO:0046880	regulation of follicle-stimulating hormone secretion
GO_BP_Module_10	GO:0060027	convergent extension involved in gastrulation
GO_BP_Module_10	GO:0072201	negative regulation of mesenchymal cell proliferation
GO_BP_Module_10	GO:0061614	pri-miRNA transcription from RNA polymerase II promoter
GO_BP_Module_10	GO:0050880	regulation of blood vessel size
GO_BP_Module_10	GO:0019933	cAMP-mediated signaling
GO_BP_Module_10	GO:0060021	palate development
GO_BP_Module_10	GO:0035150	regulation of tube size
GO_BP_Module_10	GO:0003156	regulation of animal organ formation
GO_BP_Module_10	GO:0006182	cGMP biosynthetic process
GO_BP_Module_10	GO:0010518	positive regulation of phospholipase activity
GO_BP_Module_10	GO:0031281	positive regulation of cyclase activity
GO_BP_Module_10	GO:0051349	positive regulation of lyase activity
GO_BP_Module_10	GO:0007369	gastrulation
GO_BP_Module_10	GO:0048341	paraxial mesoderm formation
GO_BP_Module_10	GO:0060028	convergent extension involved in axis elongation
GO_BP_Module_10	GO:0060638	mesenchymal-epithelial cell signaling
GO_BP_Module_10	GO:0061525	hindgut development
GO_BP_Module_10	GO:0071397	cellular response to cholesterol
GO_BP_Module_10	GO:0090037	positive regulation of protein kinase C signaling
GO_BP_Module_10	GO:0050679	positive regulation of epithelial cell proliferation
GO_BP_Module_10	GO:1902905	positive regulation of supramolecular fiber organization
GO_BP_Module_10	GO:1901342	regulation of vasculature development
GO_BP_Module_10	GO:0016331	morphogenesis of embryonic epithelium
GO_BP_Module_10	GO:0001654	eye development
GO_BP_Module_10	GO:0048754	branching morphogenesis of an epithelial tube
GO_BP_Module_10	GO:0048662	negative regulation of smooth muscle cell proliferation
GO_BP_Module_10	GO:0019935	cyclic-nucleotide-mediated signaling
GO_BP_Module_10	GO:0007596	blood coagulation
GO_BP_Module_10	GO:0008217	regulation of blood pressure
GO_BP_Module_10	GO:0046884	follicle-stimulating hormone secretion
GO_BP_Module_10	GO:0046883	regulation of hormone secretion
GO_BP_Module_10	GO:0007599	hemostasis
GO_BP_Module_10	GO:0060412	ventricular septum morphogenesis
GO_BP_Module_10	GO:0007548	sex differentiation
GO_BP_Module_10	GO:0051209	release of sequestered calcium ion into cytosol
GO_BP_Module_10	GO:0051283	negative regulation of sequestering of calcium ion
GO_BP_Module_10	GO:0043434	response to peptide hormone
GO_BP_Module_10	GO:0050817	coagulation
GO_BP_Module_10	GO:0051282	regulation of sequestering of calcium ion
GO_BP_Module_10	GO:0051208	sequestering of calcium ion
GO_BP_Module_10	GO:0021915	neural tube development
GO_BP_Module_10	GO:0060828	regulation of canonical Wnt signaling pathway
GO_BP_Module_10	GO:0045646	regulation of erythrocyte differentiation
GO_BP_Module_10	GO:0051196	regulation of coenzyme metabolic process
GO_BP_Module_10	GO:0072132	mesenchyme morphogenesis
GO_BP_Module_10	GO:0007204	positive regulation of cytosolic calcium ion concentration
GO_BP_Module_10	GO:0036315	cellular response to sterol
GO_BP_Module_10	GO:2001223	negative regulation of neuron migration
GO_BP_Module_10	GO:0051193	regulation of cofactor metabolic process
GO_BP_Module_10	GO:2000677	regulation of transcription regulatory region DNA binding
GO_BP_Module_10	GO:0003018	vascular process in circulatory system
GO_BP_Module_10	GO:0007411	axon guidance
GO_BP_Module_10	GO:0007498	mesoderm development
GO_BP_Module_10	GO:0097485	neuron projection guidance
GO_BP_Module_10	GO:0010517	regulation of phospholipase activity
GO_BP_Module_10	GO:0031018	endocrine pancreas development
GO_BP_Module_10	GO:0030817	regulation of cAMP biosynthetic process
GO_BP_Module_10	GO:0042541	hemoglobin biosynthetic process
GO_BP_Module_10	GO:0051495	positive regulation of cytoskeleton organization
GO_BP_Module_10	GO:0007264	small GTPase mediated signal transduction
GO_BP_Module_10	GO:0032868	response to insulin
GO_BP_Module_10	GO:2000021	regulation of ion homeostasis
GO_BP_Module_10	GO:0071277	cellular response to calcium ion
GO_BP_Module_10	GO:0007062	sister chromatid cohesion
GO_BP_Module_10	GO:0048546	digestive tract morphogenesis
GO_BP_Module_10	GO:0060193	positive regulation of lipase activity
GO_BP_Module_10	GO:0001553	luteinization
GO_BP_Module_10	GO:0007351	tripartite regional subdivision
GO_BP_Module_10	GO:0008595	anterior/posterior axis specification, embryo
GO_BP_Module_10	GO:0032276	regulation of gonadotropin secretion
GO_BP_Module_10	GO:1902894	negative regulation of pri-miRNA transcription from RNA polymerase II promoter
GO_BP_Module_10	GO:0048565	digestive tract development
GO_BP_Module_10	GO:0008406	gonad development
GO_BP_Module_10	GO:0044060	regulation of endocrine process
GO_BP_Module_10	GO:0032845	negative regulation of homeostatic process
GO_BP_Module_10	GO:0006171	cAMP biosynthetic process
GO_BP_Module_10	GO:0033002	muscle cell proliferation
GO_BP_Module_10	GO:0097553	calcium ion transmembrane import into cytosol
GO_BP_Module_10	GO:0045137	development of primary sexual characteristics
GO_BP_Module_10	GO:0032780	negative regulation of ATPase activity
GO_BP_Module_10	GO:2000252	negative regulation of feeding behavior
GO_BP_Module_10	GO:0030324	lung development
GO_BP_Module_10	GO:0048608	reproductive structure development
GO_BP_Module_10	GO:0071375	cellular response to peptide hormone stimulus
GO_BP_Module_10	GO:0030323	respiratory tube development
GO_BP_Module_10	GO:0061458	reproductive system development
GO_BP_Module_10	GO:0001841	neural tube formation
GO_BP_Module_10	GO:0030814	regulation of cAMP metabolic process
GO_BP_Module_10	GO:0044320	cellular response to leptin stimulus
GO_BP_Module_10	GO:0070723	response to cholesterol
GO_BP_Module_10	GO:2000811	negative regulation of anoikis
GO_BP_Module_10	GO:0043535	regulation of blood vessel endothelial cell migration
GO_BP_Module_10	GO:0045761	regulation of adenylate cyclase activity
GO_BP_Module_10	GO:0060986	endocrine hormone secretion
GO_BP_Module_10	GO:0051480	regulation of cytosolic calcium ion concentration
GO_BP_Module_10	GO:0042326	negative regulation of phosphorylation
GO_BP_Module_10	GO:0001655	urogenital system development
GO_BP_Module_10	GO:2001244	positive regulation of intrinsic apoptotic signaling pathway
GO_BP_Module_10	GO:0030825	positive regulation of cGMP metabolic process
GO_BP_Module_10	GO:0040037	negative regulation of fibroblast growth factor receptor signaling pathway
GO_BP_Module_10	GO:0060026	convergent extension
GO_BP_Module_10	GO:0019221	cytokine-mediated signaling pathway
GO_BP_Module_10	GO:0051302	regulation of cell division
GO_BP_Module_10	GO:0055123	digestive system development
GO_BP_Module_10	GO:0045444	fat cell differentiation
GO_BP_Module_10	GO:0046879	hormone secretion
GO_BP_Module_10	GO:0030335	positive regulation of cell migration
GO_BP_Module_10	GO:0061564	axon development
GO_BP_Module_10	GO:0007178	transmembrane receptor protein serine/threonine kinase signaling pathway
GO_BP_Module_10	GO:0110053	regulation of actin filament organization
GO_BP_Module_10	GO:0002065	columnar/cuboidal epithelial cell differentiation
GO_BP_Module_10	GO:0001707	mesoderm formation
GO_BP_Module_10	GO:0060425	lung morphogenesis
GO_BP_Module_10	GO:0007190	activation of adenylate cyclase activity
GO_BP_Module_10	GO:0007350	blastoderm segmentation
GO_BP_Module_10	GO:0033151	V(D)J recombination
GO_BP_Module_10	GO:0036314	response to sterol
GO_BP_Module_10	GO:0044321	response to leptin
GO_BP_Module_10	GO:0090036	regulation of protein kinase C signaling
GO_BP_Module_10	GO:1903209	positive regulation of oxidative stress-induced cell death
GO_BP_Module_10	GO:0001101	response to acid chemical
GO_BP_Module_10	GO:0009914	hormone transport
GO_BP_Module_10	GO:1903578	regulation of ATP metabolic process
GO_BP_Module_10	GO:0003206	cardiac chamber morphogenesis
GO_BP_Module_10	GO:0003231	cardiac ventricle development
GO_BP_Module_10	GO:0048660	regulation of smooth muscle cell proliferation
GO_BP_Module_10	GO:0070373	negative regulation of ERK1 and ERK2 cascade
GO_BP_Module_10	GO:0020027	hemoglobin metabolic process
GO_BP_Module_10	GO:0032274	gonadotropin secretion
GO_BP_Module_10	GO:0060572	morphogenesis of an epithelial bud
GO_BP_Module_10	GO:2000147	positive regulation of cell motility
GO_BP_Module_10	GO:0060402	calcium ion transport into cytosol
GO_BP_Module_10	GO:0051345	positive regulation of hydrolase activity
GO_BP_Module_10	GO:0031279	regulation of cyclase activity
GO_BP_Module_10	GO:0048844	artery morphogenesis
GO_BP_Module_10	GO:0060191	regulation of lipase activity
GO_BP_Module_10	GO:0046660	female sex differentiation
GO_BP_Module_10	GO:0045766	positive regulation of angiogenesis
GO_BP_Module_10	GO:0048645	animal organ formation
GO_BP_Module_10	GO:0010817	regulation of hormone levels
GO_BP_Module_10	GO:1901653	cellular response to peptide
GO_BP_Module_10	GO:0048659	smooth muscle cell proliferation
GO_BP_Module_10	GO:1900409	positive regulation of cellular response to oxidative stress
GO_BP_Module_10	GO:0051339	regulation of lyase activity
GO_BP_Module_10	GO:0022412	cellular process involved in reproduction in multicellular organism
GO_BP_Module_10	GO:0009267	cellular response to starvation
GO_BP_Module_10	GO:0060541	respiratory system development
GO_BP_Module_10	GO:0046058	cAMP metabolic process
GO_BP_Module_10	GO:0051272	positive regulation of cellular component movement
GO_BP_Module_10	GO:0051924	regulation of calcium ion transport
GO_BP_Module_10	GO:0001838	embryonic epithelial tube formation
GO_BP_Module_10	GO:0050821	protein stabilization
GO_BP_Module_10	GO:0032148	activation of protein kinase B activity
GO_BP_Module_10	GO:0030900	forebrain development
GO_BP_Module_10	GO:0072593	reactive oxygen species metabolic process
GO_BP_Module_10	GO:0003012	muscle system process
GO_BP_Module_10	GO:0030111	regulation of Wnt signaling pathway
GO_BP_Module_10	GO:0042770	signal transduction in response to DNA damage
GO_BP_Module_10	GO:0001976	neurological system process involved in regulation of systemic arterial blood pressure
GO_BP_Module_10	GO:0007063	regulation of sister chromatid cohesion
GO_BP_Module_10	GO:2000209	regulation of anoikis
GO_BP_Module_10	GO:0060395	SMAD protein signal transduction
GO_BP_Module_10	GO:0060401	cytosolic calcium ion transport
GO_BP_Module_10	GO:0003007	heart morphogenesis
GO_BP_Module_10	GO:0035296	regulation of tube diameter
GO_BP_Module_10	GO:0097164	ammonium ion metabolic process
GO_BP_Module_10	GO:0097746	regulation of blood vessel diameter
GO_BP_Module_10	GO:2001242	regulation of intrinsic apoptotic signaling pathway
GO_BP_Module_10	GO:0051279	regulation of release of sequestered calcium ion into cytosol
GO_BP_Module_10	GO:0072175	epithelial tube formation
GO_BP_Module_10	GO:0051271	negative regulation of cellular component movement
GO_BP_Module_10	GO:0003323	type B pancreatic cell development
GO_BP_Module_10	GO:0007413	axonal fasciculation
GO_BP_Module_10	GO:0051797	regulation of hair follicle development
GO_BP_Module_10	GO:0060602	branch elongation of an epithelium
GO_BP_Module_10	GO:0106030	neuron projection fasciculation
GO_BP_Module_10	GO:1902884	positive regulation of response to oxidative stress
GO_BP_Module_10	GO:2000679	positive regulation of transcription regulatory region DNA binding
GO_BP_Module_10	GO:0019827	stem cell population maintenance
GO_BP_Module_10	GO:0070588	calcium ion transmembrane transport
GO_BP_Module_10	GO:0071496	cellular response to external stimulus
GO_BP_Module_10	GO:0071229	cellular response to acid chemical
GO_BP_Module_10	GO:0060411	cardiac septum morphogenesis
GO_BP_Module_10	GO:0050714	positive regulation of protein secretion
GO_BP_Module_10	GO:0090263	positive regulation of canonical Wnt signaling pathway
GO_BP_Module_10	GO:1904018	positive regulation of vasculature development
GO_BP_Module_10	GO:0050673	epithelial cell proliferation
GO_BP_Module_10	GO:0098727	maintenance of cell number
GO_BP_Module_10	GO:0010959	regulation of metal ion transport
GO_BP_Module_10	GO:0042594	response to starvation
GO_BP_Module_10	GO:2001233	regulation of apoptotic signaling pathway
GO_BP_Module_10	GO:0003281	ventricular septum development
GO_BP_Module_10	GO:0032024	positive regulation of insulin secretion
GO_BP_Module_10	GO:0043534	blood vessel endothelial cell migration
GO_BP_Module_10	GO:0006109	regulation of carbohydrate metabolic process
GO_BP_Module_10	GO:0006816	calcium ion transport
GO_BP_Module_10	GO:1903579	negative regulation of ATP metabolic process
GO_BP_Module_10	GO:0030308	negative regulation of cell growth
GO_BP_Module_10	GO:0060415	muscle tissue morphogenesis
GO_BP_Module_10	GO:0001558	regulation of cell growth
GO_BP_Module_10	GO:0000495	box H/ACA snoRNA 3'-end processing
GO_BP_Module_10	GO:0001544	initiation of primordial ovarian follicle growth
GO_BP_Module_10	GO:0001984	artery vasodilation involved in baroreceptor response to increased systemic arterial blood pressure
GO_BP_Module_10	GO:0010849	regulation of proton-transporting ATPase activity, rotational mechanism
GO_BP_Module_10	GO:0032605	hepatocyte growth factor production
GO_BP_Module_10	GO:0032646	regulation of hepatocyte growth factor production
GO_BP_Module_10	GO:0032686	negative regulation of hepatocyte growth factor production
GO_BP_Module_10	GO:0033979	box H/ACA snoRNA metabolic process
GO_BP_Module_10	GO:0034231	islet amyloid polypeptide processing
GO_BP_Module_10	GO:0034401	chromatin organization involved in regulation of transcription
GO_BP_Module_10	GO:0034964	box H/ACA snoRNA processing
GO_BP_Module_10	GO:0036517	chemoattraction of serotonergic neuron axon
GO_BP_Module_10	GO:0045175	basal protein localization
GO_BP_Module_10	GO:0048175	hepatocyte growth factor biosynthetic process
GO_BP_Module_10	GO:0048176	regulation of hepatocyte growth factor biosynthetic process
GO_BP_Module_10	GO:0048178	negative regulation of hepatocyte growth factor biosynthetic process
GO_BP_Module_10	GO:0070868	heterochromatin organization involved in chromatin silencing
GO_BP_Module_10	GO:0070869	heterochromatin assembly involved in chromatin silencing
GO_BP_Module_10	GO:0071418	cellular response to amine stimulus
GO_BP_Module_10	GO:0097549	chromatin organization involved in negative regulation of transcription
GO_BP_Module_10	GO:0099557	trans-synaptic signaling by trans-synaptic complex, modulating synaptic transmission
GO_BP_Module_10	GO:0106028	neuron projection retraction
GO_BP_Module_10	GO:1900450	negative regulation of glutamate receptor signaling pathway
GO_BP_Module_10	GO:1904014	response to serotonin
GO_BP_Module_10	GO:1904015	cellular response to serotonin
GO_BP_Module_10	GO:1904782	negative regulation of NMDA glutamate receptor activity
GO_BP_Module_10	GO:1904934	negative regulation of cell proliferation in midbrain
GO_BP_Module_10	GO:1904998	negative regulation of leukocyte adhesion to arterial endothelial cell
GO_BP_Module_10	GO:2000759	regulation of N-terminal peptidyl-lysine acetylation
GO_BP_Module_10	GO:2000761	positive regulation of N-terminal peptidyl-lysine acetylation
GO_BP_Module_10	GO:2001031	positive regulation of cellular glucuronidation
GO_BP_Module_10	GO:0032869	cellular response to insulin stimulus
GO_BP_Module_10	GO:0003300	cardiac muscle hypertrophy
GO_BP_Module_10	GO:0030838	positive regulation of actin filament polymerization
GO_BP_Module_10	GO:0070372	regulation of ERK1 and ERK2 cascade
GO_BP_Module_10	GO:0001759	organ induction
GO_BP_Module_10	GO:0035929	steroid hormone secretion
GO_BP_Module_10	GO:0071425	hematopoietic stem cell proliferation
GO_BP_Module_10	GO:0090049	regulation of cell migration involved in sprouting angiogenesis
GO_BP_Module_10	GO:0035148	tube formation
GO_BP_Module_10	GO:0048592	eye morphogenesis
GO_BP_Module_10	GO:0040013	negative regulation of locomotion
GO_BP_Module_10	GO:0050796	regulation of insulin secretion
GO_BP_Module_10	GO:0043405	regulation of MAP kinase activity
GO_BP_Module_10	GO:0048521	negative regulation of behavior
GO_BP_Module_10	GO:0014897	striated muscle hypertrophy
GO_BP_Module_10	GO:0031669	cellular response to nutrient levels
GO_BP_Module_10	GO:0071900	regulation of protein serine/threonine kinase activity
GO_BP_Module_10	GO:0031016	pancreas development
GO_BP_Module_10	GO:1903426	regulation of reactive oxygen species biosynthetic process
GO_BP_Module_10	GO:0048771	tissue remodeling
GO_BP_Module_10	GO:0014896	muscle hypertrophy
GO_BP_Module_10	GO:0002068	glandular epithelial cell development
GO_BP_Module_10	GO:0030823	regulation of cGMP metabolic process
GO_BP_Module_10	GO:0072001	renal system development
GO_BP_Module_10	GO:2000377	regulation of reactive oxygen species metabolic process
GO_BP_Module_10	GO:0002793	positive regulation of peptide secretion
GO_BP_Module_10	GO:0022602	ovulation cycle process
GO_BP_Module_10	GO:0048644	muscle organ morphogenesis
GO_BP_Module_10	GO:0042036	negative regulation of cytokine biosynthetic process
GO_BP_Module_10	GO:0034765	regulation of ion transmembrane transport
GO_BP_Module_10	GO:0045860	positive regulation of protein kinase activity
GO_BP_Module_10	GO:0032956	regulation of actin cytoskeleton organization
GO_BP_Module_10	GO:0070371	ERK1 and ERK2 cascade
GO_BP_Module_10	GO:0090596	sensory organ morphogenesis
GO_BP_Module_10	GO:0034763	negative regulation of transmembrane transport
GO_BP_Module_10	GO:1904062	regulation of cation transmembrane transport
GO_BP_Module_10	GO:0045786	negative regulation of cell cycle
GO_BP_Module_10	GO:0003205	cardiac chamber development
GO_BP_Module_10	GO:0060571	morphogenesis of an epithelial fold
GO_BP_Module_10	GO:1904037	positive regulation of epithelial cell apoptotic process
GO_BP_Module_10	GO:0060840	artery development
GO_BP_Module_10	GO:0061053	somite development
GO_BP_Module_10	GO:0050768	negative regulation of neurogenesis
GO_BP_Module_10	GO:0007163	establishment or maintenance of cell polarity
GO_BP_Module_10	GO:0007623	circadian rhythm
GO_BP_Module_10	GO:0045639	positive regulation of myeloid cell differentiation
GO_BP_Module_10	GO:0007409	axonogenesis
GO_BP_Module_10	GO:0010522	regulation of calcium ion transport into cytosol
GO_BP_Module_10	GO:0003309	type B pancreatic cell differentiation
GO_BP_Module_10	GO:0040036	regulation of fibroblast growth factor receptor signaling pathway
GO_BP_Module_10	GO:0050708	regulation of protein secretion
GO_BP_Module_10	GO:0018108	peptidyl-tyrosine phosphorylation
GO_BP_Module_10	GO:0006090	pyruvate metabolic process
GO_BP_Module_10	GO:1902903	regulation of supramolecular fiber organization
GO_BP_Module_10	GO:0034762	regulation of transmembrane transport
GO_BP_Module_10	GO:0001704	formation of primary germ layer
GO_BP_Module_10	GO:0014812	muscle cell migration
GO_BP_Module_10	GO:0060759	regulation of response to cytokine stimulus
GO_BP_Module_10	GO:0018212	peptidyl-tyrosine modification
GO_BP_Module_10	GO:0042634	regulation of hair cycle
GO_BP_Module_10	GO:0043276	anoikis
GO_BP_Module_10	GO:0042035	regulation of cytokine biosynthetic process
GO_BP_Module_10	GO:0042698	ovulation cycle
GO_BP_Module_10	GO:0003073	regulation of systemic arterial blood pressure
GO_BP_Module_10	GO:0007173	epidermal growth factor receptor signaling pathway
GO_BP_Module_10	GO:0043467	regulation of generation of precursor metabolites and energy
GO_BP_Module_10	GO:0043500	muscle adaptation
GO_BP_Module_10	GO:0050886	endocrine process
GO_BP_Module_10	GO:1903580	positive regulation of ATP metabolic process
GO_BP_Module_10	GO:0070838	divalent metal ion transport
GO_BP_Module_10	GO:0010948	negative regulation of cell cycle process
GO_BP_Module_10	GO:2000379	positive regulation of reactive oxygen species metabolic process
GO_BP_Module_10	GO:0048562	embryonic organ morphogenesis
GO_BP_Module_10	GO:0072511	divalent inorganic cation transport
GO_BP_Module_10	GO:0018958	phenol-containing compound metabolic process
GO_BP_Module_10	GO:0051592	response to calcium ion
GO_BP_Module_10	GO:1901617	organic hydroxy compound biosynthetic process
GO_BP_Module_10	GO:2000027	regulation of organ morphogenesis
GO_BP_Module_10	GO:0023061	signal release
GO_BP_Module_10	GO:0008038	neuron recognition
GO_BP_Module_10	GO:0008156	negative regulation of DNA replication
GO_BP_Module_10	GO:0035883	enteroendocrine cell differentiation
GO_BP_Module_10	GO:0090090	negative regulation of canonical Wnt signaling pathway
GO_BP_Module_10	GO:0031668	cellular response to extracellular stimulus
GO_BP_Module_10	GO:1903409	reactive oxygen species biosynthetic process
GO_BP_Module_10	GO:0003209	cardiac atrium morphogenesis
GO_BP_Module_10	GO:0035909	aorta morphogenesis
GO_BP_Module_10	GO:0045841	negative regulation of mitotic metaphase/anaphase transition
GO_BP_Module_10	GO:0051567	histone H3-K9 methylation
GO_BP_Module_10	GO:0071364	cellular response to epidermal growth factor stimulus
GO_BP_Module_10	GO:0051961	negative regulation of nervous system development
GO_BP_Module_10	GO:0033674	positive regulation of kinase activity
GO_BP_Module_10	GO:0006091	generation of precursor metabolites and energy
GO_BP_Module_10	GO:0050678	regulation of epithelial cell proliferation
GO_BP_Module_10	GO:0001980	regulation of systemic arterial blood pressure by ischemic conditions
GO_BP_Module_10	GO:0002541	activation of plasma proteins involved in acute inflammatory response
GO_BP_Module_10	GO:0014740	negative regulation of muscle hyperplasia
GO_BP_Module_10	GO:0032915	positive regulation of transforming growth factor beta2 production
GO_BP_Module_10	GO:0034230	enkephalin processing
GO_BP_Module_10	GO:0035668	TRAM-dependent toll-like receptor signaling pathway
GO_BP_Module_10	GO:0035669	TRAM-dependent toll-like receptor 4 signaling pathway
GO_BP_Module_10	GO:0036518	chemorepulsion of dopaminergic neuron axon
GO_BP_Module_10	GO:0042309	homoiothermy
GO_BP_Module_10	GO:0051389	inactivation of MAPKK activity
GO_BP_Module_10	GO:0051885	positive regulation of timing of anagen
GO_BP_Module_10	GO:0060067	cervix development
GO_BP_Module_10	GO:0060599	lateral sprouting involved in mammary gland duct morphogenesis
GO_BP_Module_10	GO:0060809	mesodermal to mesenchymal transition involved in gastrulation
GO_BP_Module_10	GO:0061347	planar cell polarity pathway involved in outflow tract morphogenesis
GO_BP_Module_10	GO:0061348	planar cell polarity pathway involved in ventricular septum morphogenesis
GO_BP_Module_10	GO:0061349	planar cell polarity pathway involved in cardiac right atrium morphogenesis
GO_BP_Module_10	GO:0061350	planar cell polarity pathway involved in cardiac muscle tissue morphogenesis
GO_BP_Module_10	GO:0061354	planar cell polarity pathway involved in pericardium morphogenesis
GO_BP_Module_10	GO:0061757	leukocyte adhesion to arterial endothelial cell
GO_BP_Module_10	GO:0097325	melanocyte proliferation
GO_BP_Module_10	GO:0099545	trans-synaptic signaling by trans-synaptic complex
GO_BP_Module_10	GO:1902728	positive regulation of growth factor dependent skeletal muscle satellite cell proliferation
GO_BP_Module_10	GO:1904685	positive regulation of metalloendopeptidase activity
GO_BP_Module_10	GO:1904783	positive regulation of NMDA glutamate receptor activity
GO_BP_Module_10	GO:1904933	regulation of cell proliferation in midbrain
GO_BP_Module_10	GO:1904997	regulation of leukocyte adhesion to arterial endothelial cell
GO_BP_Module_10	GO:2000276	negative regulation of oxidative phosphorylation uncoupler activity
GO_BP_Module_10	GO:2000342	negative regulation of chemokine (C-X-C motif) ligand 2 production
GO_BP_Module_10	GO:2000872	positive regulation of progesterone secretion
GO_BP_Module_10	GO:2001029	regulation of cellular glucuronidation
GO_BP_Module_10	GO:0007257	activation of JUN kinase activity
GO_BP_Module_10	GO:0051973	positive regulation of telomerase activity
GO_BP_Module_10	GO:0060071	Wnt signaling pathway, planar cell polarity pathway
GO_BP_Module_10	GO:0060441	epithelial tube branching involved in lung morphogenesis
GO_BP_Module_10	GO:1902100	negative regulation of metaphase/anaphase transition of cell cycle
GO_BP_Module_10	GO:2000816	negative regulation of mitotic sister chromatid separation
GO_BP_Module_10	GO:0046578	regulation of Ras protein signal transduction
GO_BP_Module_10	GO:0001843	neural tube closure
GO_BP_Module_10	GO:0042752	regulation of circadian rhythm
GO_BP_Module_10	GO:0006939	smooth muscle contraction
GO_BP_Module_10	GO:0008585	female gonad development
GO_BP_Module_10	GO:0038127	ERBB signaling pathway
GO_BP_Module_10	GO:0060606	tube closure
GO_BP_Module_10	GO:1905330	regulation of morphogenesis of an epithelium
GO_BP_Module_10	GO:0030073	insulin secretion
GO_BP_Module_10	GO:0006110	regulation of glycolytic process
GO_BP_Module_10	GO:0010092	specification of animal organ identity
GO_BP_Module_10	GO:0048265	response to pain
GO_BP_Module_10	GO:1905819	negative regulation of chromosome separation
GO_BP_Module_10	GO:2000273	positive regulation of receptor activity
GO_BP_Module_10	GO:0032273	positive regulation of protein polymerization
GO_BP_Module_10	GO:0090277	positive regulation of peptide hormone secretion
GO_BP_Module_10	GO:0043010	camera-type eye development
GO_BP_Module_10	GO:0001942	hair follicle development
GO_BP_Module_10	GO:0030177	positive regulation of Wnt signaling pathway
GO_BP_Module_10	GO:0042089	cytokine biosynthetic process
GO_BP_Module_10	GO:0002791	regulation of peptide secretion
GO_BP_Module_10	GO:0002237	response to molecule of bacterial origin
GO_BP_Module_10	GO:0045197	establishment or maintenance of epithelial cell apical/basal polarity
GO_BP_Module_10	GO:0070849	response to epidermal growth factor
GO_BP_Module_10	GO:0090175	regulation of establishment of planar polarity
GO_BP_Module_10	GO:0097009	energy homeostasis
GO_BP_Module_10	GO:0090276	regulation of peptide hormone secretion
GO_BP_Module_10	GO:0046545	development of primary female sexual characteristics
GO_BP_Module_10	GO:0098773	skin epidermis development
GO_BP_Module_10	GO:0021953	central nervous system neuron differentiation
GO_BP_Module_10	GO:0032970	regulation of actin filament-based process
GO_BP_Module_10	GO:0000578	embryonic axis specification
GO_BP_Module_10	GO:0003230	cardiac atrium development
GO_BP_Module_10	GO:0010762	regulation of fibroblast migration
GO_BP_Module_10	GO:0033048	negative regulation of mitotic sister chromatid segregation
GO_BP_Module_10	GO:0051281	positive regulation of release of sequestered calcium ion into cytosol
GO_BP_Module_10	GO:1903670	regulation of sprouting angiogenesis
GO_BP_Module_10	GO:0090092	regulation of transmembrane receptor protein serine/threonine kinase signaling pathway
GO_BP_Module_10	GO:0022404	molting cycle process
GO_BP_Module_10	GO:0022405	hair cycle process
GO_BP_Module_10	GO:0010721	negative regulation of cell development
GO_BP_Module_10	GO:0006469	negative regulation of protein kinase activity
GO_BP_Module_10	GO:0090257	regulation of muscle system process
GO_BP_Module_10	GO:1901214	regulation of neuron death
GO_BP_Module_10	GO:0010634	positive regulation of epithelial cell migration
GO_BP_Module_10	GO:0014020	primary neural tube formation
GO_BP_Module_10	GO:0042107	cytokine metabolic process
GO_BP_Module_10	GO:0048568	embryonic organ development
GO_BP_Module_10	GO:0002042	cell migration involved in sprouting angiogenesis
GO_BP_Module_10	GO:0031128	developmental induction
GO_BP_Module_10	GO:0051101	regulation of DNA binding
GO_BP_Module_10	GO:0032535	regulation of cellular component size
GO_BP_Module_10	GO:0008584	male gonad development
GO_BP_Module_10	GO:0071248	cellular response to metal ion
GO_BP_Module_10	GO:0007015	actin filament organization
GO_BP_Module_10	GO:0009952	anterior/posterior pattern specification
GO_BP_Module_10	GO:1903320	regulation of protein modification by small protein conjugation or removal
GO_BP_Module_10	GO:0033046	negative regulation of sister chromatid segregation
GO_BP_Module_10	GO:0046546	development of primary male sexual characteristics
GO_BP_Module_10	GO:0044089	positive regulation of cellular component biogenesis
GO_BP_Module_10	GO:1903522	regulation of blood circulation
GO_BP_Module_11	GO:1901216	positive regulation of neuron death
GO_BP_Module_11	GO:1901214	regulation of neuron death
GO_BP_Module_11	GO:0050727	regulation of inflammatory response
GO_BP_Module_11	GO:0070997	neuron death
GO_BP_Module_11	GO:0043410	positive regulation of MAPK cascade
GO_BP_Module_11	GO:0031349	positive regulation of defense response
GO_BP_Module_11	GO:0050729	positive regulation of inflammatory response
GO_BP_Module_11	GO:0046697	decidualization
GO_BP_Module_11	GO:1900182	positive regulation of protein localization to nucleus
GO_BP_Module_11	GO:0032103	positive regulation of response to external stimulus
GO_BP_Module_11	GO:0070372	regulation of ERK1 and ERK2 cascade
GO_BP_Module_11	GO:0070371	ERK1 and ERK2 cascade
GO_BP_Module_11	GO:0035634	response to stilbenoid
GO_BP_Module_11	GO:1900180	regulation of protein localization to nucleus
GO_BP_Module_11	GO:0046328	regulation of JNK cascade
GO_BP_Module_11	GO:0001893	maternal placenta development
GO_BP_Module_11	GO:0002237	response to molecule of bacterial origin
GO_BP_Module_11	GO:1901652	response to peptide
GO_BP_Module_11	GO:0042108	positive regulation of cytokine biosynthetic process
GO_BP_Module_11	GO:0045410	positive regulation of interleukin-6 biosynthetic process
GO_BP_Module_11	GO:0007254	JNK cascade
GO_BP_Module_11	GO:0046329	negative regulation of JNK cascade
GO_BP_Module_11	GO:0014013	regulation of gliogenesis
GO_BP_Module_11	GO:0007565	female pregnancy
GO_BP_Module_11	GO:0043434	response to peptide hormone
GO_BP_Module_11	GO:0032868	response to insulin
GO_BP_Module_11	GO:0002573	myeloid leukocyte differentiation
GO_BP_Module_11	GO:0034504	protein localization to nucleus
GO_BP_Module_11	GO:2001057	reactive nitrogen species metabolic process
GO_BP_Module_11	GO:0032872	regulation of stress-activated MAPK cascade
GO_BP_Module_11	GO:0070302	regulation of stress-activated protein kinase signaling cascade
GO_BP_Module_11	GO:0045685	regulation of glial cell differentiation
GO_BP_Module_11	GO:0032755	positive regulation of interleukin-6 production
GO_BP_Module_11	GO:0032873	negative regulation of stress-activated MAPK cascade
GO_BP_Module_11	GO:0046456	icosanoid biosynthetic process
GO_BP_Module_11	GO:0070303	negative regulation of stress-activated protein kinase signaling cascade
GO_BP_Module_11	GO:0042496	detection of diacyl bacterial lipopeptide
GO_BP_Module_11	GO:0052551	response to defense-related nitric oxide production by other organism involved in symbiotic interaction
GO_BP_Module_11	GO:0052565	response to defense-related host nitric oxide production
GO_BP_Module_11	GO:0060135	maternal process involved in female pregnancy
GO_BP_Module_11	GO:0001933	negative regulation of protein phosphorylation
GO_BP_Module_11	GO:0043506	regulation of JUN kinase activity
GO_BP_Module_11	GO:0034134	toll-like receptor 2 signaling pathway
GO_BP_Module_11	GO:0042993	positive regulation of transcription factor import into nucleus
GO_BP_Module_11	GO:0043409	negative regulation of MAPK cascade
GO_BP_Module_11	GO:0051961	negative regulation of nervous system development
GO_BP_Module_11	GO:0051403	stress-activated MAPK cascade
GO_BP_Module_11	GO:0044706	multi-multicellular organism process
GO_BP_Module_11	GO:0044403	symbiosis, encompassing mutualism through parasitism
GO_BP_Module_11	GO:0045687	positive regulation of glial cell differentiation
GO_BP_Module_11	GO:0045429	positive regulation of nitric oxide biosynthetic process
GO_BP_Module_11	GO:1901570	fatty acid derivative biosynthetic process
GO_BP_Module_11	GO:1904407	positive regulation of nitric oxide metabolic process
GO_BP_Module_11	GO:0019221	cytokine-mediated signaling pathway
GO_BP_Module_11	GO:1901653	cellular response to peptide
GO_BP_Module_11	GO:0001525	angiogenesis
GO_BP_Module_11	GO:0042035	regulation of cytokine biosynthetic process
GO_BP_Module_11	GO:2000379	positive regulation of reactive oxygen species metabolic process
GO_BP_Module_11	GO:0042326	negative regulation of phosphorylation
GO_BP_Module_11	GO:0006690	icosanoid metabolic process
GO_BP_Module_11	GO:0032869	cellular response to insulin stimulus
GO_BP_Module_11	GO:0072593	reactive oxygen species metabolic process
GO_BP_Module_11	GO:0044419	interspecies interaction between organisms
GO_BP_Module_11	GO:0006691	leukotriene metabolic process
GO_BP_Module_11	GO:0030335	positive regulation of cell migration
GO_BP_Module_11	GO:0052564	response to immune response of other organism involved in symbiotic interaction
GO_BP_Module_11	GO:0052572	response to host immune response
GO_BP_Module_11	GO:0070340	detection of bacterial lipopeptide
GO_BP_Module_11	GO:0045408	regulation of interleukin-6 biosynthetic process
GO_BP_Module_11	GO:0002274	myeloid leukocyte activation
GO_BP_Module_11	GO:2000377	regulation of reactive oxygen species metabolic process
GO_BP_Module_11	GO:0031098	stress-activated protein kinase signaling cascade
GO_BP_Module_11	GO:0042089	cytokine biosynthetic process
GO_BP_Module_11	GO:0042226	interleukin-6 biosynthetic process
GO_BP_Module_11	GO:2000147	positive regulation of cell motility
GO_BP_Module_11	GO:1903428	positive regulation of reactive oxygen species biosynthetic process
GO_BP_Module_11	GO:2000482	regulation of interleukin-8 secretion
GO_BP_Module_11	GO:0042107	cytokine metabolic process
GO_BP_Module_11	GO:0032677	regulation of interleukin-8 production
GO_BP_Module_11	GO:0043900	regulation of multi-organism process
GO_BP_Module_11	GO:0051272	positive regulation of cellular component movement
GO_BP_Module_11	GO:1903829	positive regulation of cellular protein localization
GO_BP_Module_11	GO:0032611	interleukin-1 beta production
GO_BP_Module_11	GO:1901568	fatty acid derivative metabolic process
GO_BP_Module_11	GO:0042063	gliogenesis
GO_BP_Module_11	GO:0070374	positive regulation of ERK1 and ERK2 cascade
GO_BP_Module_11	GO:0022407	regulation of cell-cell adhesion
GO_BP_Module_11	GO:0007566	embryo implantation
GO_BP_Module_11	GO:0045428	regulation of nitric oxide biosynthetic process
GO_BP_Module_11	GO:0042494	detection of bacterial lipoprotein
GO_BP_Module_11	GO:0071724	response to diacyl bacterial lipopeptide
GO_BP_Module_11	GO:0071726	cellular response to diacyl bacterial lipopeptide
GO_BP_Module_11	GO:0032637	interleukin-8 production
GO_BP_Module_11	GO:0001819	positive regulation of cytokine production
GO_BP_Module_11	GO:0051607	defense response to virus
GO_BP_Module_11	GO:0014048	regulation of glutamate secretion
GO_BP_Module_11	GO:0032675	regulation of interleukin-6 production
GO_BP_Module_11	GO:0043407	negative regulation of MAP kinase activity
GO_BP_Module_11	GO:0050768	negative regulation of neurogenesis
GO_BP_Module_11	GO:0001774	microglial cell activation
GO_BP_Module_11	GO:0072606	interleukin-8 secretion
GO_BP_Module_11	GO:0019216	regulation of lipid metabolic process
GO_BP_Module_11	GO:0097305	response to alcohol
GO_BP_Module_11	GO:0002687	positive regulation of leukocyte migration
GO_BP_Module_11	GO:0032635	interleukin-6 production
GO_BP_Module_11	GO:0071375	cellular response to peptide hormone stimulus
GO_BP_Module_11	GO:0006809	nitric oxide biosynthetic process
GO_BP_Module_11	GO:0014015	positive regulation of gliogenesis
GO_BP_Module_11	GO:0052173	response to defenses of other organism involved in symbiotic interaction
GO_BP_Module_11	GO:0052200	response to host defenses
GO_BP_Module_11	GO:0075136	response to host
GO_BP_Module_11	GO:0006469	negative regulation of protein kinase activity
GO_BP_Module_11	GO:0032496	response to lipopolysaccharide
GO_BP_Module_11	GO:0046209	nitric oxide metabolic process
GO_BP_Module_11	GO:0032612	interleukin-1 production
GO_BP_Module_11	GO:0043525	positive regulation of neuron apoptotic process
GO_BP_Module_11	GO:0045834	positive regulation of lipid metabolic process
GO_BP_Module_11	GO:0048608	reproductive structure development
GO_BP_Module_11	GO:0051480	regulation of cytosolic calcium ion concentration
GO_BP_Module_11	GO:0061458	reproductive system development
GO_BP_Module_11	GO:0032642	regulation of chemokine production
GO_BP_Module_11	GO:0045665	negative regulation of neuron differentiation
GO_BP_Module_11	GO:0070339	response to bacterial lipopeptide
GO_BP_Module_11	GO:0071220	cellular response to bacterial lipoprotein
GO_BP_Module_11	GO:0071221	cellular response to bacterial lipopeptide
GO_BP_Module_11	GO:0033673	negative regulation of kinase activity
GO_BP_Module_11	GO:0045088	regulation of innate immune response
GO_BP_Module_11	GO:0010721	negative regulation of cell development
GO_BP_Module_11	GO:0032602	chemokine production
GO_BP_Module_11	GO:0042990	regulation of transcription factor import into nucleus
GO_BP_Module_11	GO:0046889	positive regulation of lipid biosynthetic process
GO_BP_Module_11	GO:0014047	glutamate secretion
GO_BP_Module_11	GO:0061900	glial cell activation
GO_BP_Module_11	GO:0071216	cellular response to biotic stimulus
GO_BP_Module_11	GO:0050702	interleukin-1 beta secretion
GO_BP_Module_11	GO:0042991	transcription factor import into nucleus
GO_BP_Module_11	GO:0009615	response to virus
GO_BP_Module_11	GO:0050764	regulation of phagocytosis
GO_BP_Module_11	GO:0032493	response to bacterial lipoprotein
GO_BP_Module_11	GO:0051817	modification of morphology or physiology of other organism involved in symbiotic interaction
GO_BP_Module_11	GO:0043523	regulation of neuron apoptotic process
GO_BP_Module_11	GO:0051606	detection of stimulus
GO_BP_Module_11	GO:0046683	response to organophosphorus
GO_BP_Module_11	GO:1903426	regulation of reactive oxygen species biosynthetic process
GO_BP_Module_11	GO:0051098	regulation of binding
GO_BP_Module_11	GO:0048568	embryonic organ development
GO_BP_Module_11	GO:0010817	regulation of hormone levels
GO_BP_Module_11	GO:0001890	placenta development
GO_BP_Module_11	GO:0045785	positive regulation of cell adhesion
GO_BP_Module_11	GO:0016042	lipid catabolic process
GO_BP_Module_11	GO:0050701	interleukin-1 secretion
GO_BP_Module_11	GO:0030099	myeloid cell differentiation
GO_BP_Module_11	GO:0042306	regulation of protein import into nucleus
GO_BP_Module_11	GO:0051348	negative regulation of transferase activity
GO_BP_Module_11	GO:0051402	neuron apoptotic process
GO_BP_Module_11	GO:0051952	regulation of amine transport
GO_BP_Module_11	GO:1904589	regulation of protein import
GO_BP_Module_11	GO:1902105	regulation of leukocyte differentiation
GO_BP_Module_11	GO:0031622	positive regulation of fever generation
GO_BP_Module_11	GO:0034135	regulation of toll-like receptor 2 signaling pathway
GO_BP_Module_11	GO:0006953	acute-phase response
GO_BP_Module_11	GO:0050673	epithelial cell proliferation
GO_BP_Module_11	GO:0002685	regulation of leukocyte migration
GO_BP_Module_11	GO:0006606	protein import into nucleus
GO_BP_Module_11	GO:0014074	response to purine-containing compound
GO_BP_Module_11	GO:0042307	positive regulation of protein import into nucleus
GO_BP_Module_11	GO:0031345	negative regulation of cell projection organization
GO_BP_Module_11	GO:0032757	positive regulation of interleukin-8 production
GO_BP_Module_11	GO:0032892	positive regulation of organic acid transport
GO_BP_Module_11	GO:0043270	positive regulation of ion transport
GO_BP_Module_11	GO:0015837	amine transport
GO_BP_Module_11	GO:0051170	nuclear import
GO_BP_Module_11	GO:0043405	regulation of MAP kinase activity
GO_BP_Module_11	GO:0051955	regulation of amino acid transport
GO_BP_Module_11	GO:0008286	insulin receptor signaling pathway
GO_BP_Module_11	GO:0071901	negative regulation of protein serine/threonine kinase activity
GO_BP_Module_11	GO:1903409	reactive oxygen species biosynthetic process
GO_BP_Module_11	GO:1904591	positive regulation of protein import
GO_BP_Module_11	GO:0007204	positive regulation of cytosolic calcium ion concentration
GO_BP_Module_11	GO:0048713	regulation of oligodendrocyte differentiation
GO_BP_Module_11	GO:0031620	regulation of fever generation
GO_BP_Module_11	GO:0071900	regulation of protein serine/threonine kinase activity
GO_BP_Module_11	GO:0003158	endothelium development
GO_BP_Module_11	GO:0035821	modification of morphology or physiology of other organism
GO_BP_Module_11	GO:0045089	positive regulation of innate immune response
GO_BP_Module_11	GO:0001580	detection of chemical stimulus involved in sensory perception of bitter taste
GO_BP_Module_11	GO:0006750	glutathione biosynthetic process
GO_BP_Module_11	GO:0032490	detection of molecule of bacterial origin
GO_BP_Module_11	GO:0043903	regulation of symbiosis, encompassing mutualism through parasitism
GO_BP_Module_11	GO:0006874	cellular calcium ion homeostasis
GO_BP_Module_11	GO:0042692	muscle cell differentiation
GO_BP_Module_11	GO:1903532	positive regulation of secretion by cell
GO_BP_Module_11	GO:0002526	acute inflammatory response
GO_BP_Module_11	GO:0046717	acid secretion
GO_BP_Module_11	GO:0048511	rhythmic process
GO_BP_Module_11	GO:0002683	negative regulation of immune system process
GO_BP_Module_11	GO:0050913	sensory perception of bitter taste
GO_BP_Module_11	GO:0003183	mitral valve morphogenesis
GO_BP_Module_11	GO:0031652	positive regulation of heat generation
GO_BP_Module_11	GO:0032926	negative regulation of activin receptor signaling pathway
GO_BP_Module_11	GO:0060100	positive regulation of phagocytosis, engulfment
GO_BP_Module_11	GO:1905155	positive regulation of membrane invagination
GO_BP_Module_11	GO:0050912	detection of chemical stimulus involved in sensory perception of taste
GO_BP_Module_11	GO:1903531	negative regulation of secretion by cell
GO_BP_Module_11	GO:0002761	regulation of myeloid leukocyte differentiation
GO_BP_Module_11	GO:0046824	positive regulation of nucleocytoplasmic transport
GO_BP_Module_11	GO:0055074	calcium ion homeostasis
GO_BP_Module_11	GO:0010524	positive regulation of calcium ion transport into cytosol
GO_BP_Module_11	GO:0050994	regulation of lipid catabolic process
GO_BP_Module_11	GO:0033002	muscle cell proliferation
GO_BP_Module_11	GO:0042446	hormone biosynthetic process
GO_BP_Module_11	GO:0044060	regulation of endocrine process
GO_BP_Module_11	GO:0044773	mitotic DNA damage checkpoint
GO_BP_Module_11	GO:0003174	mitral valve development
GO_BP_Module_11	GO:0019184	nonribosomal peptide biosynthetic process
GO_BP_Module_11	GO:0019370	leukotriene biosynthetic process
GO_BP_Module_11	GO:0043508	negative regulation of JUN kinase activity
GO_BP_Module_11	GO:0048711	positive regulation of astrocyte differentiation
GO_BP_Module_11	GO:2000484	positive regulation of interleukin-8 secretion
GO_BP_Module_11	GO:0010001	glial cell differentiation
GO_BP_Module_11	GO:0097553	calcium ion transmembrane import into cytosol
GO_BP_Module_11	GO:0072503	cellular divalent inorganic cation homeostasis
GO_BP_Module_11	GO:0031099	regeneration
GO_BP_Module_11	GO:0015758	glucose transport
GO_BP_Module_11	GO:0046330	positive regulation of JNK cascade
GO_BP_Module_11	GO:0034121	regulation of toll-like receptor signaling pathway
GO_BP_Module_11	GO:0046822	regulation of nucleocytoplasmic transport
GO_BP_Module_11	GO:0001701	in utero embryonic development
GO_BP_Module_11	GO:0008645	hexose transport
GO_BP_Module_11	GO:0022409	positive regulation of cell-cell adhesion
GO_BP_Module_11	GO:1903793	positive regulation of anion transport
GO_BP_Module_11	GO:0017038	protein import
GO_BP_Module_11	GO:0000188	inactivation of MAPK activity
GO_BP_Module_11	GO:0001660	fever generation
GO_BP_Module_11	GO:0014049	positive regulation of glutamate secretion
GO_BP_Module_11	GO:0021932	hindbrain radial glia guided cell migration
GO_BP_Module_11	GO:0031650	regulation of heat generation
GO_BP_Module_11	GO:0051047	positive regulation of secretion
GO_BP_Module_11	GO:0015749	monosaccharide transport
GO_BP_Module_11	GO:0071219	cellular response to molecule of bacterial origin
GO_BP_Module_11	GO:1901215	negative regulation of neuron death
GO_BP_Module_11	GO:0051591	response to cAMP
GO_BP_Module_11	GO:0019233	sensory perception of pain
GO_BP_Module_11	GO:0044774	mitotic DNA integrity checkpoint
GO_BP_Module_11	GO:0060099	regulation of phagocytosis, engulfment
GO_BP_Module_11	GO:0072507	divalent inorganic cation homeostasis
GO_BP_Module_11	GO:0050680	negative regulation of epithelial cell proliferation
GO_BP_Module_11	GO:0050921	positive regulation of chemotaxis
GO_BP_Module_11	GO:0051302	regulation of cell division
GO_BP_Module_11	GO:0050766	positive regulation of phagocytosis
GO_BP_Module_11	GO:0048871	multicellular organismal homeostasis
GO_BP_Module_11	GO:0010038	response to metal ion
GO_BP_Module_11	GO:0032870	cellular response to hormone stimulus
GO_BP_Module_11	GO:0016311	dephosphorylation
GO_BP_Module_11	GO:0016045	detection of bacterium
GO_BP_Module_11	GO:0098543	detection of other organism
GO_BP_Module_11	GO:1905153	regulation of membrane invagination
GO_BP_Module_11	GO:0051048	negative regulation of secretion
GO_BP_Module_11	GO:0002532	production of molecular mediator involved in inflammatory response
GO_BP_Module_11	GO:0032846	positive regulation of homeostatic process
GO_BP_Module_11	GO:0043123	positive regulation of I-kappaB kinase/NF-kappaB signaling
GO_BP_Module_11	GO:0048660	regulation of smooth muscle cell proliferation
GO_BP_Module_11	GO:0060413	atrial septum morphogenesis
GO_BP_Module_11	GO:0042116	macrophage activation
GO_BP_Module_11	GO:1904427	positive regulation of calcium ion transmembrane transport
GO_BP_Module_11	GO:0060402	calcium ion transport into cytosol
GO_BP_Module_11	GO:0048146	positive regulation of fibroblast proliferation
GO_BP_Module_11	GO:0051851	modification by host of symbiont morphology or physiology
GO_BP_Module_11	GO:0070373	negative regulation of ERK1 and ERK2 cascade
GO_BP_Module_11	GO:0046660	female sex differentiation
GO_BP_Module_11	GO:0002374	cytokine secretion involved in immune response
GO_BP_Module_11	GO:0021535	cell migration in hindbrain
GO_BP_Module_11	GO:0050966	detection of mechanical stimulus involved in sensory perception of pain
GO_BP_Module_11	GO:0060707	trophoblast giant cell differentiation
GO_BP_Module_11	GO:0048659	smooth muscle cell proliferation
GO_BP_Module_11	GO:0007179	transforming growth factor beta receptor signaling pathway
GO_BP_Module_11	GO:0032874	positive regulation of stress-activated MAPK cascade
GO_BP_Module_11	GO:0044057	regulation of system process
GO_BP_Module_11	GO:0007346	regulation of mitotic cell cycle
GO_BP_Module_11	GO:0070304	positive regulation of stress-activated protein kinase signaling cascade
GO_BP_Module_11	GO:0006835	dicarboxylic acid transport
GO_BP_Module_11	GO:0008543	fibroblast growth factor receptor signaling pathway
GO_BP_Module_11	GO:0032890	regulation of organic acid transport
GO_BP_Module_11	GO:0050909	sensory perception of taste
GO_BP_Module_11	GO:0051100	negative regulation of binding
GO_BP_Module_11	GO:0001502	cartilage condensation
GO_BP_Module_11	GO:0007095	mitotic G2 DNA damage checkpoint
GO_BP_Module_11	GO:1900017	positive regulation of cytokine production involved in inflammatory response
GO_BP_Module_11	GO:0010977	negative regulation of neuron projection development
GO_BP_Module_11	GO:0046890	regulation of lipid biosynthetic process
GO_BP_Module_11	GO:0043507	positive regulation of JUN kinase activity
GO_BP_Module_11	GO:0051702	interaction with symbiont
GO_BP_Module_11	GO:1903706	regulation of hemopoiesis
GO_BP_Module_11	GO:1902107	positive regulation of leukocyte differentiation
GO_BP_Module_11	GO:0002755	MyD88-dependent toll-like receptor signaling pathway
GO_BP_Module_11	GO:0098743	cell aggregation
GO_BP_Module_11	GO:1904467	regulation of tumor necrosis factor secretion
GO_BP_Module_11	GO:1990774	tumor necrosis factor secretion
GO_BP_Module_11	GO:0060401	cytosolic calcium ion transport
GO_BP_Module_11	GO:0051341	regulation of oxidoreductase activity
GO_BP_Module_11	GO:0009314	response to radiation
GO_BP_Module_11	GO:0008643	carbohydrate transport
GO_BP_Module_11	GO:0007611	learning or memory
GO_BP_Module_11	GO:1900076	regulation of cellular response to insulin stimulus
GO_BP_Module_11	GO:0003283	atrial septum development
GO_BP_Module_11	GO:0042346	positive regulation of NF-kappaB import into nucleus
GO_BP_Module_11	GO:0016053	organic acid biosynthetic process
GO_BP_Module_11	GO:0046394	carboxylic acid biosynthetic process
GO_BP_Module_11	GO:0051781	positive regulation of cell division
GO_BP_Module_11	GO:0043902	positive regulation of multi-organism process
GO_BP_Module_11	GO:0031649	heat generation
GO_BP_Module_11	GO:0034123	positive regulation of toll-like receptor signaling pathway
GO_BP_Module_11	GO:0050995	negative regulation of lipid catabolic process
GO_BP_Module_11	GO:0051797	regulation of hair follicle development
GO_BP_Module_11	GO:0098581	detection of external biotic stimulus
GO_BP_Module_11	GO:0043901	negative regulation of multi-organism process
GO_BP_Module_11	GO:0003181	atrioventricular valve morphogenesis
GO_BP_Module_11	GO:1904646	cellular response to amyloid-beta
GO_BP_Module_11	GO:0010827	regulation of glucose transport
GO_BP_Module_11	GO:0061351	neural precursor cell proliferation
GO_BP_Module_11	GO:0001516	prostaglandin biosynthetic process
GO_BP_Module_11	GO:0001829	trophectodermal cell differentiation
GO_BP_Module_11	GO:0009595	detection of biotic stimulus
GO_BP_Module_11	GO:0030728	ovulation
GO_BP_Module_11	GO:0046457	prostanoid biosynthetic process
GO_BP_Module_11	GO:0050996	positive regulation of lipid catabolic process
GO_BP_Module_11	GO:1902895	positive regulation of pri-miRNA transcription from RNA polymerase II promoter
GO_BP_Module_11	GO:0006913	nucleocytoplasmic transport
GO_BP_Module_11	GO:0044344	cellular response to fibroblast growth factor stimulus
GO_BP_Module_11	GO:0050954	sensory perception of mechanical stimulus
GO_BP_Module_11	GO:0051169	nuclear transport
GO_BP_Module_11	GO:0050863	regulation of T cell activation
GO_BP_Module_11	GO:0044242	cellular lipid catabolic process
GO_BP_Module_11	GO:0010893	positive regulation of steroid biosynthetic process
GO_BP_Module_11	GO:0048714	positive regulation of oligodendrocyte differentiation
GO_BP_Module_11	GO:0051957	positive regulation of amino acid transport
GO_BP_Module_11	GO:1904645	response to amyloid-beta
GO_BP_Module_11	GO:2000778	positive regulation of interleukin-6 secretion
GO_BP_Module_11	GO:0071774	response to fibroblast growth factor
GO_BP_Module_11	GO:0007264	small GTPase mediated signal transduction
GO_BP_Module_11	GO:0033343	positive regulation of collagen binding
GO_BP_Module_11	GO:0034150	toll-like receptor 6 signaling pathway
GO_BP_Module_11	GO:0035504	regulation of myosin light chain kinase activity
GO_BP_Module_11	GO:0035505	positive regulation of myosin light chain kinase activity
GO_BP_Module_11	GO:0042892	chloramphenicol transport
GO_BP_Module_11	GO:0045403	negative regulation of interleukin-4 biosynthetic process
GO_BP_Module_11	GO:0048160	primary follicle stage
GO_BP_Module_11	GO:0052031	modulation by symbiont of host defense response
GO_BP_Module_11	GO:0052063	induction by symbiont of defense-related host nitric oxide production
GO_BP_Module_11	GO:0052163	modulation by symbiont of defense-related host nitric oxide production
GO_BP_Module_11	GO:0052251	induction by organism of defense response of other organism involved in symbiotic interaction
GO_BP_Module_11	GO:0052255	modulation by organism of defense response of other organism involved in symbiotic interaction
GO_BP_Module_11	GO:0052263	induction by organism of defense-related nitric oxide production in other organism involved in symbiotic interaction
GO_BP_Module_11	GO:0052302	modulation by organism of defense-related nitric oxide production in other organism involved in symbiotic interaction
GO_BP_Module_11	GO:0052345	positive regulation by organism of defense-related nitric oxide production in other organism involved in symbiotic interaction
GO_BP_Module_11	GO:0052347	positive regulation by symbiont of defense-related host nitric oxide production
GO_BP_Module_11	GO:0052509	positive regulation by symbiont of host defense response
GO_BP_Module_11	GO:0052510	positive regulation by organism of defense response of other organism involved in symbiotic interaction
GO_BP_Module_11	GO:0052552	modulation by organism of immune response of other organism involved in symbiotic interaction
GO_BP_Module_11	GO:0052553	modulation by symbiont of host immune response
GO_BP_Module_11	GO:0052555	positive regulation by organism of immune response of other organism involved in symbiotic interaction
GO_BP_Module_11	GO:0052556	positive regulation by symbiont of host immune response
GO_BP_Module_11	GO:0052558	induction by organism of immune response of other organism involved in symbiotic interaction
GO_BP_Module_11	GO:0052559	induction by symbiont of host immune response
GO_BP_Module_11	GO:0060377	negative regulation of mast cell differentiation
GO_BP_Module_11	GO:0060785	regulation of apoptosis involved in tissue homeostasis
GO_BP_Module_11	GO:0060957	endocardial cell fate commitment
GO_BP_Module_11	GO:0061445	endocardial cushion cell fate commitment
GO_BP_Module_11	GO:0070962	positive regulation of neutrophil mediated killing of bacterium
GO_BP_Module_11	GO:0070963	positive regulation of neutrophil mediated killing of gram-negative bacterium
GO_BP_Module_11	GO:0090198	negative regulation of chemokine secretion
GO_BP_Module_11	GO:1901676	positive regulation of histone H3-K27 acetylation
GO_BP_Module_11	GO:1905042	negative regulation of epithelium regeneration
GO_BP_Module_11	GO:0031346	positive regulation of cell projection organization
GO_BP_Module_11	GO:0002690	positive regulation of leukocyte chemotaxis
GO_BP_Module_11	GO:0016525	negative regulation of angiogenesis
GO_BP_Module_11	GO:0050707	regulation of cytokine secretion
GO_BP_Module_11	GO:0003171	atrioventricular valve development
GO_BP_Module_11	GO:0006536	glutamate metabolic process
GO_BP_Module_11	GO:0010165	response to X-ray
GO_BP_Module_11	GO:0032925	regulation of activin receptor signaling pathway
GO_BP_Module_11	GO:0035335	peptidyl-tyrosine dephosphorylation
GO_BP_Module_11	GO:0050927	positive regulation of positive chemotaxis
GO_BP_Module_11	GO:0045786	negative regulation of cell cycle
GO_BP_Module_11	GO:0008217	regulation of blood pressure
GO_BP_Module_11	GO:0051216	cartilage development
GO_BP_Module_11	GO:0050890	cognition
GO_BP_Module_11	GO:2000181	negative regulation of blood vessel morphogenesis
GO_BP_Module_11	GO:0010738	regulation of protein kinase A signaling
GO_BP_Module_11	GO:0031297	replication fork processing
GO_BP_Module_11	GO:0050926	regulation of positive chemotaxis
GO_BP_Module_11	GO:0051354	negative regulation of oxidoreductase activity
GO_BP_Module_11	GO:0071560	cellular response to transforming growth factor beta stimulus
GO_BP_Module_11	GO:0002224	toll-like receptor signaling pathway
GO_BP_Module_11	GO:0045445	myoblast differentiation
GO_BP_Module_11	GO:0050920	regulation of chemotaxis
GO_BP_Module_11	GO:0010035	response to inorganic substance
GO_BP_Module_11	GO:0048661	positive regulation of smooth muscle cell proliferation
GO_BP_Module_11	GO:1903037	regulation of leukocyte cell-cell adhesion
GO_BP_Module_11	GO:0071559	response to transforming growth factor beta
GO_BP_Module_11	GO:0048709	oligodendrocyte differentiation
GO_BP_Module_11	GO:0032967	positive regulation of collagen biosynthetic process
GO_BP_Module_11	GO:0035025	positive regulation of Rho protein signal transduction
GO_BP_Module_11	GO:0044818	mitotic G2/M transition checkpoint
GO_BP_Module_11	GO:0050900	leukocyte migration
GO_BP_Module_11	GO:0044272	sulfur compound biosynthetic process
GO_BP_Module_11	GO:0048285	organelle fission
GO_BP_Module_11	GO:0030801	positive regulation of cyclic nucleotide metabolic process
GO_BP_Module_11	GO:0032091	negative regulation of protein binding
GO_BP_Module_11	GO:0001958	endochondral ossification
GO_BP_Module_11	GO:0010714	positive regulation of collagen metabolic process
GO_BP_Module_11	GO:0036075	replacement ossification
GO_BP_Module_11	GO:0044253	positive regulation of multicellular organismal metabolic process
GO_BP_Module_11	GO:0050999	regulation of nitric-oxide synthase activity
GO_BP_Module_11	GO:0010522	regulation of calcium ion transport into cytosol
GO_BP_Module_11	GO:0007265	Ras protein signal transduction
GO_BP_Module_11	GO:1901343	negative regulation of vasculature development
GO_BP_Module_11	GO:2001237	negative regulation of extrinsic apoptotic signaling pathway
GO_BP_Module_11	GO:1903708	positive regulation of hemopoiesis
GO_BP_Module_11	GO:0034122	negative regulation of toll-like receptor signaling pathway
GO_BP_Module_11	GO:0002062	chondrocyte differentiation
GO_BP_Module_11	GO:0048640	negative regulation of developmental growth
GO_BP_Module_11	GO:0045446	endothelial cell differentiation
GO_BP_Module_11	GO:0010948	negative regulation of cell cycle process
GO_BP_Module_11	GO:0003013	circulatory system process
GO_BP_Module_11	GO:0050886	endocrine process
GO_BP_Module_11	GO:0006692	prostanoid metabolic process
GO_BP_Module_11	GO:0006693	prostaglandin metabolic process
GO_BP_Module_11	GO:0042634	regulation of hair cycle
GO_BP_Module_11	GO:0045005	DNA-dependent DNA replication maintenance of fidelity
GO_BP_Module_11	GO:0043122	regulation of I-kappaB kinase/NF-kappaB signaling
GO_BP_Module_11	GO:2000027	regulation of organ morphogenesis
GO_BP_Module_11	GO:0001936	regulation of endothelial cell proliferation
GO_BP_Module_11	GO:0051592	response to calcium ion
GO_BP_Module_11	GO:0060351	cartilage development involved in endochondral bone morphogenesis
GO_BP_Module_11	GO:1900744	regulation of p38MAPK cascade
GO_BP_Module_11	GO:2000021	regulation of ion homeostasis
GO_BP_Module_11	GO:0050663	cytokine secretion
GO_BP_Module_11	GO:0000077	DNA damage checkpoint
GO_BP_Module_11	GO:0048145	regulation of fibroblast proliferation
GO_BP_Module_11	GO:0050678	regulation of epithelial cell proliferation
GO_BP_Module_11	GO:0045930	negative regulation of mitotic cell cycle
GO_BP_Module_11	GO:0031646	positive regulation of neurological system process
GO_BP_Module_11	GO:0042398	cellular modified amino acid biosynthetic process
GO_BP_Module_11	GO:0045940	positive regulation of steroid metabolic process
GO_BP_Module_11	GO:0048710	regulation of astrocyte differentiation
GO_BP_Module_11	GO:0051953	negative regulation of amine transport
GO_BP_Module_11	GO:0060706	cell differentiation involved in embryonic placenta development
GO_BP_Module_11	GO:1901099	negative regulation of signal transduction in absence of ligand
GO_BP_Module_11	GO:2001240	negative regulation of extrinsic apoptotic signaling pathway in absence of ligand
GO_BP_Module_11	GO:0045637	regulation of myeloid cell differentiation
GO_BP_Module_11	GO:0044070	regulation of anion transport
GO_BP_Module_11	GO:0048144	fibroblast proliferation
GO_BP_Module_11	GO:0090101	negative regulation of transmembrane receptor protein serine/threonine kinase signaling pathway
GO_BP_Module_11	GO:2000177	regulation of neural precursor cell proliferation
GO_BP_Module_11	GO:0044283	small molecule biosynthetic process
GO_BP_Module_11	GO:0008406	gonad development
GO_BP_Module_11	GO:0007159	leukocyte cell-cell adhesion
GO_BP_Module_11	GO:0050878	regulation of body fluid levels
GO_BP_Module_11	GO:0002791	regulation of peptide secretion
GO_BP_Module_11	GO:0002675	positive regulation of acute inflammatory response
GO_BP_Module_11	GO:0003209	cardiac atrium morphogenesis
GO_BP_Module_11	GO:0032735	positive regulation of interleukin-12 production
GO_BP_Module_11	GO:1900015	regulation of cytokine production involved in inflammatory response
GO_BP_Module_11	GO:1902893	regulation of pri-miRNA transcription from RNA polymerase II promoter
GO_BP_Module_11	GO:0006898	receptor-mediated endocytosis
GO_BP_Module_11	GO:0045137	development of primary sexual characteristics
GO_BP_Module_11	GO:0042110	T cell activation
GO_BP_Module_11	GO:0009593	detection of chemical stimulus
GO_BP_Module_11	GO:0046879	hormone secretion
GO_BP_Module_11	GO:0043406	positive regulation of MAP kinase activity
GO_BP_Module_11	GO:0006939	smooth muscle contraction
GO_BP_Module_11	GO:0008585	female gonad development
GO_BP_Module_11	GO:0031570	DNA integrity checkpoint
GO_BP_Module_11	GO:1905330	regulation of morphogenesis of an epithelium
GO_BP_Module_11	GO:0001937	negative regulation of endothelial cell proliferation
GO_BP_Module_11	GO:0006636	unsaturated fatty acid biosynthetic process
GO_BP_Module_11	GO:0031069	hair follicle morphogenesis
GO_BP_Module_11	GO:0000187	activation of MAPK activity
GO_BP_Module_11	GO:0002688	regulation of leukocyte chemotaxis
GO_BP_Module_11	GO:0007178	transmembrane receptor protein serine/threonine kinase signaling pathway
GO_BP_Module_11	GO:0051260	protein homooligomerization
GO_BP_Module_11	GO:0001550	ovarian cumulus expansion
GO_BP_Module_11	GO:0001830	trophectodermal cell fate commitment
GO_BP_Module_11	GO:0006540	glutamate decarboxylation to succinate
GO_BP_Module_11	GO:0021933	radial glia guided migration of cerebellar granule cell
GO_BP_Module_11	GO:0030186	melatonin metabolic process
GO_BP_Module_11	GO:0030187	melatonin biosynthetic process
GO_BP_Module_11	GO:0031179	peptide modification
GO_BP_Module_11	GO:0033341	regulation of collagen binding
GO_BP_Module_11	GO:0035026	leading edge cell differentiation
GO_BP_Module_11	GO:0035786	protein complex oligomerization
GO_BP_Module_11	GO:0035846	oviduct epithelium development
GO_BP_Module_11	GO:0035847	uterine epithelium development
GO_BP_Module_11	GO:0042495	detection of triacyl bacterial lipopeptide
GO_BP_Module_11	GO:0042700	luteinizing hormone signaling pathway
GO_BP_Module_11	GO:0043311	positive regulation of eosinophil degranulation
GO_BP_Module_11	GO:0048165	fused antrum stage
GO_BP_Module_11	GO:0061443	endocardial cushion cell differentiation
GO_BP_Module_11	GO:0070950	regulation of neutrophil mediated killing of bacterium
GO_BP_Module_11	GO:0070951	regulation of neutrophil mediated killing of gram-negative bacterium
GO_BP_Module_11	GO:0099566	regulation of postsynaptic cytosolic calcium ion concentration
GO_BP_Module_11	GO:1901748	leukotriene D4 metabolic process
GO_BP_Module_11	GO:1901750	leukotriene D4 biosynthetic process
GO_BP_Module_11	GO:1902568	positive regulation of eosinophil activation
GO_BP_Module_11	GO:1905041	regulation of epithelium regeneration
GO_BP_Module_11	GO:1905665	positive regulation of calcium ion import across plasma membrane
GO_BP_Module_11	GO:1990264	peptidyl-tyrosine dephosphorylation involved in inactivation of protein kinase activity
GO_BP_Module_11	GO:1990399	epithelium regeneration
GO_BP_Module_11	GO:0010737	protein kinase A signaling
GO_BP_Module_11	GO:0030225	macrophage differentiation
GO_BP_Module_11	GO:0031572	G2 DNA damage checkpoint
GO_BP_Module_11	GO:0072604	interleukin-6 secretion
GO_BP_Module_11	GO:0043393	regulation of protein binding
GO_BP_Module_11	GO:0008637	apoptotic mitochondrial changes
GO_BP_Module_11	GO:0046545	development of primary female sexual characteristics
GO_BP_Module_11	GO:0051701	interaction with host
GO_BP_Module_11	GO:0060627	regulation of vesicle-mediated transport
GO_BP_Module_11	GO:0009914	hormone transport
GO_BP_Module_11	GO:0001501	skeletal system development
GO_BP_Module_11	GO:0051092	positive regulation of NF-kappaB transcription factor activity
GO_BP_Module_11	GO:0002534	cytokine production involved in inflammatory response
GO_BP_Module_11	GO:0002720	positive regulation of cytokine production involved in immune response
GO_BP_Module_11	GO:0030851	granulocyte differentiation
GO_BP_Module_11	GO:0032535	regulation of cellular component size
GO_BP_Module_11	GO:0006275	regulation of DNA replication
GO_BP_Module_11	GO:0022404	molting cycle process
GO_BP_Module_11	GO:0022405	hair cycle process
GO_BP_Module_11	GO:0032609	interferon-gamma production
GO_BP_Module_11	GO:0001935	endothelial cell proliferation
GO_BP_Module_11	GO:0003179	heart valve morphogenesis
GO_BP_Module_11	GO:0003230	cardiac atrium development
GO_BP_Module_11	GO:0010972	negative regulation of G2/M transition of mitotic cell cycle
GO_BP_Module_11	GO:0038066	p38MAPK cascade
GO_BP_Module_11	GO:0051281	positive regulation of release of sequestered calcium ion into cytosol
GO_BP_Module_11	GO:0061614	pri-miRNA transcription from RNA polymerase II promoter
GO_BP_Module_11	GO:0007093	mitotic cell cycle checkpoint
GO_BP_Module_11	GO:0051101	regulation of DNA binding
GO_BP_Module_11	GO:0051928	positive regulation of calcium ion transport
GO_BP_Module_11	GO:0032965	regulation of collagen biosynthetic process
GO_BP_Module_11	GO:0042345	regulation of NF-kappaB import into nucleus
GO_BP_Module_11	GO:0042348	NF-kappaB import into nucleus
GO_BP_Module_11	GO:0007249	I-kappaB kinase/NF-kappaB signaling
GO_BP_Module_11	GO:0097191	extrinsic apoptotic signaling pathway
GO_BP_Module_11	GO:0010955	negative regulation of protein processing
GO_BP_Module_11	GO:0032768	regulation of monooxygenase activity
GO_BP_Module_11	GO:0048730	epidermis morphogenesis
GO_BP_Module_11	GO:1902750	negative regulation of cell cycle G2/M phase transition
GO_BP_Module_11	GO:1903318	negative regulation of protein maturation
GO_BP_Module_11	GO:0001818	negative regulation of cytokine production
GO_BP_Module_11	GO:0048638	regulation of developmental growth
GO_BP_Module_11	GO:0002221	pattern recognition receptor signaling pathway
GO_BP_Module_11	GO:0042493	response to drug
GO_BP_Module_11	GO:0032924	activin receptor signaling pathway
GO_BP_Module_11	GO:0050974	detection of mechanical stimulus involved in sensory perception
GO_BP_Module_11	GO:0061028	establishment of endothelial barrier
GO_BP_Module_11	GO:0009582	detection of abiotic stimulus
GO_BP_Module_11	GO:0002758	innate immune response-activating signal transduction
GO_BP_Module_11	GO:0009581	detection of external stimulus
GO_BP_Module_11	GO:0001763	morphogenesis of a branching structure
GO_BP_Module_11	GO:0000266	mitochondrial fission
GO_BP_Module_11	GO:0043616	keratinocyte proliferation
GO_BP_Module_11	GO:0050918	positive chemotaxis
GO_BP_Module_11	GO:0048738	cardiac muscle tissue development
GO_BP_Module_11	GO:0015711	organic anion transport
GO_BP_Module_11	GO:0007613	memory
GO_BP_Module_11	GO:0030100	regulation of endocytosis
GO_BP_Module_11	GO:0001825	blastocyst formation
GO_BP_Module_11	GO:1901224	positive regulation of NIK/NF-kappaB signaling
GO_BP_Module_11	GO:0034599	cellular response to oxidative stress
GO_BP_Module_11	GO:0045981	positive regulation of nucleotide metabolic process
GO_BP_Module_11	GO:0050715	positive regulation of cytokine secretion
GO_BP_Module_11	GO:1900544	positive regulation of purine nucleotide metabolic process
GO_BP_Module_11	GO:1901991	negative regulation of mitotic cell cycle phase transition
GO_BP_Module_11	GO:0002752	cell surface pattern recognition receptor signaling pathway
GO_BP_Module_11	GO:0003274	endocardial cushion fusion
GO_BP_Module_11	GO:0016480	negative regulation of transcription from RNA polymerase III promoter
GO_BP_Module_11	GO:0019065	receptor-mediated endocytosis of virus by host cell
GO_BP_Module_11	GO:0019344	cysteine biosynthetic process
GO_BP_Module_11	GO:0032289	central nervous system myelin formation
GO_BP_Module_11	GO:0032474	otolith morphogenesis
GO_BP_Module_11	GO:0034140	negative regulation of toll-like receptor 3 signaling pathway
GO_BP_Module_11	GO:0043309	regulation of eosinophil degranulation
GO_BP_Module_11	GO:0043974	histone H3-K27 acetylation
GO_BP_Module_11	GO:0046136	positive regulation of vitamin metabolic process
GO_BP_Module_11	GO:0046960	sensitization
GO_BP_Module_11	GO:0060375	regulation of mast cell differentiation
GO_BP_Module_11	GO:0060557	positive regulation of vitamin D biosynthetic process
GO_BP_Module_11	GO:0060559	positive regulation of calcidiol 1-monooxygenase activity
GO_BP_Module_11	GO:0070960	positive regulation of neutrophil mediated cytotoxicity
GO_BP_Module_11	GO:0070961	positive regulation of neutrophil mediated killing of symbiont cell
GO_BP_Module_11	GO:0071725	response to triacyl bacterial lipopeptide
GO_BP_Module_11	GO:0071727	cellular response to triacyl bacterial lipopeptide
GO_BP_Module_11	GO:0071733	transcriptional activation by promoter-enhancer looping
GO_BP_Module_11	GO:0075509	endocytosis involved in viral entry into host cell
GO_BP_Module_11	GO:0090202	gene looping
GO_BP_Module_11	GO:0090579	dsDNA loop formation
GO_BP_Module_11	GO:0099552	trans-synaptic signaling by lipid, modulating synaptic transmission
GO_BP_Module_11	GO:0099553	trans-synaptic signaling by endocannabinoid, modulating synaptic transmission
GO_BP_Module_11	GO:1900135	positive regulation of renin secretion into blood stream
GO_BP_Module_11	GO:1901509	regulation of endothelial tube morphogenesis
GO_BP_Module_11	GO:1901674	regulation of histone H3-K27 acetylation
GO_BP_Module_11	GO:1901740	negative regulation of myoblast fusion
GO_BP_Module_11	GO:1902167	positive regulation of intrinsic apoptotic signaling pathway in response to DNA damage by p53 class mediator
GO_BP_Module_11	GO:1903588	negative regulation of blood vessel endothelial cell proliferation involved in sprouting angiogenesis
GO_BP_Module_11	GO:1905168	positive regulation of double-strand break repair via homologous recombination
GO_BP_Module_11	GO:2000017	positive regulation of determination of dorsal identity
GO_BP_Module_11	GO:0001659	temperature homeostasis
GO_BP_Module_11	GO:0002762	negative regulation of myeloid leukocyte differentiation
GO_BP_Module_11	GO:0010712	regulation of collagen metabolic process
GO_BP_Module_11	GO:0010718	positive regulation of epithelial to mesenchymal transition
GO_BP_Module_11	GO:0061912	selective autophagy
GO_BP_Module_11	GO:0033157	regulation of intracellular protein transport
GO_BP_Module_11	GO:0050906	detection of stimulus involved in sensory perception
GO_BP_Module_11	GO:1904064	positive regulation of cation transmembrane transport
GO_BP_Module_11	GO:0032680	regulation of tumor necrosis factor production
GO_BP_Module_11	GO:0003170	heart valve development
GO_BP_Module_11	GO:0006024	glycosaminoglycan biosynthetic process
GO_BP_Module_11	GO:0044246	regulation of multicellular organismal metabolic process
GO_BP_Module_11	GO:0060412	ventricular septum morphogenesis
GO_BP_Module_11	GO:0045765	regulation of angiogenesis
GO_BP_Module_11	GO:0045926	negative regulation of growth
GO_BP_Module_11	GO:0030098	lymphocyte differentiation
GO_BP_Module_11	GO:0042303	molting cycle
GO_BP_Module_11	GO:0042633	hair cycle
GO_BP_Module_11	GO:0050709	negative regulation of protein secretion
GO_BP_Module_11	GO:0032640	tumor necrosis factor production
GO_BP_Module_11	GO:1903555	regulation of tumor necrosis factor superfamily cytokine production
GO_BP_Module_11	GO:0032309	icosanoid secretion
GO_BP_Module_11	GO:0043954	cellular component maintenance
GO_BP_Module_11	GO:0070542	response to fatty acid
GO_BP_Module_12	GO:0018105	peptidyl-serine phosphorylation
GO_BP_Module_12	GO:0018209	peptidyl-serine modification
GO_BP_Module_12	GO:2001233	regulation of apoptotic signaling pathway
GO_BP_Module_12	GO:2001234	negative regulation of apoptotic signaling pathway
GO_BP_Module_12	GO:0010823	negative regulation of mitochondrion organization
GO_BP_Module_12	GO:0010821	regulation of mitochondrion organization
GO_BP_Module_12	GO:0043393	regulation of protein binding
GO_BP_Module_12	GO:0042274	ribosomal small subunit biogenesis
GO_BP_Module_12	GO:1903320	regulation of protein modification by small protein conjugation or removal
GO_BP_Module_12	GO:0050777	negative regulation of immune response
GO_BP_Module_12	GO:0097191	extrinsic apoptotic signaling pathway
GO_BP_Module_12	GO:0002260	lymphocyte homeostasis
GO_BP_Module_12	GO:0033135	regulation of peptidyl-serine phosphorylation
GO_BP_Module_12	GO:0043154	negative regulation of cysteine-type endopeptidase activity involved in apoptotic process
GO_BP_Module_12	GO:0051090	regulation of DNA binding transcription factor activity
GO_BP_Module_12	GO:0051098	regulation of binding
GO_BP_Module_12	GO:0052547	regulation of peptidase activity
GO_BP_Module_12	GO:0030098	lymphocyte differentiation
GO_BP_Module_12	GO:2001237	negative regulation of extrinsic apoptotic signaling pathway
GO_BP_Module_12	GO:0052548	regulation of endopeptidase activity
GO_BP_Module_12	GO:2000379	positive regulation of reactive oxygen species metabolic process
GO_BP_Module_12	GO:2000117	negative regulation of cysteine-type endopeptidase activity
GO_BP_Module_12	GO:0010498	proteasomal protein catabolic process
GO_BP_Module_12	GO:0022613	ribonucleoprotein complex biogenesis
GO_BP_Module_12	GO:0019835	cytolysis
GO_BP_Module_12	GO:0090199	regulation of release of cytochrome c from mitochondria
GO_BP_Module_12	GO:1903050	regulation of proteolysis involved in cellular protein catabolic process
GO_BP_Module_12	GO:0007204	positive regulation of cytosolic calcium ion concentration
GO_BP_Module_12	GO:0060020	Bergmann glial cell differentiation
GO_BP_Module_12	GO:0031396	regulation of protein ubiquitination
GO_BP_Module_12	GO:0001776	leukocyte homeostasis
GO_BP_Module_12	GO:0043029	T cell homeostasis
GO_BP_Module_12	GO:0045862	positive regulation of proteolysis
GO_BP_Module_12	GO:0043281	regulation of cysteine-type endopeptidase activity involved in apoptotic process
GO_BP_Module_12	GO:0045860	positive regulation of protein kinase activity
GO_BP_Module_12	GO:0051928	positive regulation of calcium ion transport
GO_BP_Module_12	GO:0001974	blood vessel remodeling
GO_BP_Module_12	GO:0033138	positive regulation of peptidyl-serine phosphorylation
GO_BP_Module_12	GO:0048608	reproductive structure development
GO_BP_Module_12	GO:0010524	positive regulation of calcium ion transport into cytosol
GO_BP_Module_12	GO:0061458	reproductive system development
GO_BP_Module_12	GO:0006611	protein export from nucleus
GO_BP_Module_12	GO:1903362	regulation of cellular protein catabolic process
GO_BP_Module_12	GO:0051480	regulation of cytosolic calcium ion concentration
GO_BP_Module_13	GO:0034504	protein localization to nucleus
GO_BP_Module_13	GO:0031341	regulation of cell killing
GO_BP_Module_13	GO:0051709	regulation of killing of cells of other organism
GO_BP_Module_13	GO:0002697	regulation of immune effector process
GO_BP_Module_13	GO:0060326	cell chemotaxis
GO_BP_Module_13	GO:0050707	regulation of cytokine secretion
GO_BP_Module_13	GO:0070094	positive regulation of glucagon secretion
GO_BP_Module_13	GO:0032103	positive regulation of response to external stimulus
GO_BP_Module_13	GO:0002703	regulation of leukocyte mediated immunity
GO_BP_Module_13	GO:0031343	positive regulation of cell killing
GO_BP_Module_13	GO:0042098	T cell proliferation
GO_BP_Module_13	GO:0001819	positive regulation of cytokine production
GO_BP_Module_13	GO:0042108	positive regulation of cytokine biosynthetic process
GO_BP_Module_13	GO:0002700	regulation of production of molecular mediator of immune response
GO_BP_Module_13	GO:0050663	cytokine secretion
GO_BP_Module_13	GO:0050718	positive regulation of interleukin-1 beta secretion
GO_BP_Module_13	GO:0031349	positive regulation of defense response
GO_BP_Module_13	GO:0046651	lymphocyte proliferation
GO_BP_Module_13	GO:0032943	mononuclear cell proliferation
GO_BP_Module_13	GO:0050716	positive regulation of interleukin-1 secretion
GO_BP_Module_13	GO:0001906	cell killing
GO_BP_Module_13	GO:0046427	positive regulation of JAK-STAT cascade
GO_BP_Module_13	GO:1904894	positive regulation of STAT cascade
GO_BP_Module_13	GO:0070661	leukocyte proliferation
GO_BP_Module_13	GO:0032660	regulation of interleukin-17 production
GO_BP_Module_13	GO:0050706	regulation of interleukin-1 beta secretion
GO_BP_Module_13	GO:0010837	regulation of keratinocyte proliferation
GO_BP_Module_13	GO:0032731	positive regulation of interleukin-1 beta production
GO_BP_Module_13	GO:0030335	positive regulation of cell migration
GO_BP_Module_13	GO:0002791	regulation of peptide secretion
GO_BP_Module_13	GO:0032620	interleukin-17 production
GO_BP_Module_13	GO:0050704	regulation of interleukin-1 secretion
GO_BP_Module_13	GO:0002367	cytokine production involved in immune response
GO_BP_Module_13	GO:0042110	T cell activation
GO_BP_Module_13	GO:2000147	positive regulation of cell motility
GO_BP_Module_13	GO:0002675	positive regulation of acute inflammatory response
GO_BP_Module_13	GO:0050702	interleukin-1 beta secretion
GO_BP_Module_13	GO:0030593	neutrophil chemotaxis
GO_BP_Module_13	GO:0042129	regulation of T cell proliferation
GO_BP_Module_13	GO:0033028	myeloid cell apoptotic process
GO_BP_Module_13	GO:0051272	positive regulation of cellular component movement
GO_BP_Module_13	GO:0046425	regulation of JAK-STAT cascade
GO_BP_Module_13	GO:1904892	regulation of STAT cascade
GO_BP_Module_13	GO:0032732	positive regulation of interleukin-1 production
GO_BP_Module_13	GO:0031644	regulation of neurological system process
GO_BP_Module_13	GO:0042102	positive regulation of T cell proliferation
GO_BP_Module_13	GO:0031640	killing of cells of other organism
GO_BP_Module_13	GO:0044364	disruption of cells of other organism
GO_BP_Module_13	GO:0031642	negative regulation of myelination
GO_BP_Module_13	GO:0050701	interleukin-1 secretion
GO_BP_Module_13	GO:0022407	regulation of cell-cell adhesion
GO_BP_Module_13	GO:0042035	regulation of cytokine biosynthetic process
GO_BP_Module_13	GO:0007259	JAK-STAT cascade
GO_BP_Module_13	GO:0097696	STAT cascade
GO_BP_Module_13	GO:0043616	keratinocyte proliferation
GO_BP_Module_13	GO:0034393	positive regulation of smooth muscle cell apoptotic process
GO_BP_Module_13	GO:0045080	positive regulation of chemokine biosynthetic process
GO_BP_Module_13	GO:0070092	regulation of glucagon secretion
GO_BP_Module_13	GO:0050863	regulation of T cell activation
GO_BP_Module_13	GO:1990266	neutrophil migration
GO_BP_Module_13	GO:0002793	positive regulation of peptide secretion
GO_BP_Module_13	GO:0071900	regulation of protein serine/threonine kinase activity
GO_BP_Module_13	GO:0030595	leukocyte chemotaxis
GO_BP_Module_13	GO:0002440	production of molecular mediator of immune response
GO_BP_Module_13	GO:0070091	glucagon secretion
GO_BP_Module_13	GO:0031641	regulation of myelination
GO_BP_Module_13	GO:0071621	granulocyte chemotaxis
GO_BP_Module_13	GO:1903037	regulation of leukocyte cell-cell adhesion
GO_BP_Module_13	GO:0042089	cytokine biosynthetic process
GO_BP_Module_13	GO:0050729	positive regulation of inflammatory response
GO_BP_Module_13	GO:2000677	regulation of transcription regulatory region DNA binding
GO_BP_Module_13	GO:0050900	leukocyte migration
GO_BP_Module_13	GO:0032651	regulation of interleukin-1 beta production
GO_BP_Module_13	GO:0042107	cytokine metabolic process
GO_BP_Module_13	GO:0050708	regulation of protein secretion
GO_BP_Module_13	GO:1903531	negative regulation of secretion by cell
GO_BP_Module_13	GO:0042531	positive regulation of tyrosine phosphorylation of STAT protein
GO_BP_Module_13	GO:0032496	response to lipopolysaccharide
GO_BP_Module_13	GO:0042033	chemokine biosynthetic process
GO_BP_Module_13	GO:0045073	regulation of chemokine biosynthetic process
GO_BP_Module_13	GO:0045078	positive regulation of interferon-gamma biosynthetic process
GO_BP_Module_13	GO:0050678	regulation of epithelial cell proliferation
GO_BP_Module_13	GO:0050670	regulation of lymphocyte proliferation
GO_BP_Module_13	GO:0019370	leukotriene biosynthetic process
GO_BP_Module_13	GO:0045072	regulation of interferon-gamma biosynthetic process
GO_BP_Module_13	GO:0022409	positive regulation of cell-cell adhesion
GO_BP_Module_13	GO:0032944	regulation of mononuclear cell proliferation
GO_BP_Module_13	GO:0007159	leukocyte cell-cell adhesion
GO_BP_Module_13	GO:0050715	positive regulation of cytokine secretion
GO_BP_Module_13	GO:0097530	granulocyte migration
GO_BP_Module_13	GO:0000060	protein import into nucleus, translocation
GO_BP_Module_13	GO:0002237	response to molecule of bacterial origin
GO_BP_Module_13	GO:0071887	leukocyte apoptotic process
GO_BP_Module_13	GO:0010839	negative regulation of keratinocyte proliferation
GO_BP_Module_13	GO:0045292	mRNA cis splicing, via spliceosome
GO_BP_Module_13	GO:0050755	chemokine metabolic process
GO_BP_Module_13	GO:0051712	positive regulation of killing of cells of other organism
GO_BP_Module_13	GO:0070663	regulation of leukocyte proliferation
GO_BP_Module_13	GO:1900180	regulation of protein localization to nucleus
GO_BP_Module_13	GO:0050671	positive regulation of lymphocyte proliferation
GO_BP_Module_13	GO:0002673	regulation of acute inflammatory response
GO_BP_Module_13	GO:0032611	interleukin-1 beta production
GO_BP_Module_13	GO:0042095	interferon-gamma biosynthetic process
GO_BP_Module_13	GO:0032946	positive regulation of mononuclear cell proliferation
GO_BP_Module_13	GO:0051048	negative regulation of secretion
GO_BP_Module_13	GO:0030856	regulation of epithelial cell differentiation
GO_BP_Module_13	GO:0002831	regulation of response to biotic stimulus
GO_BP_Module_13	GO:0032652	regulation of interleukin-1 production
GO_BP_Module_13	GO:0006656	phosphatidylcholine biosynthetic process
GO_BP_Module_13	GO:0021978	telencephalon regionalization
GO_BP_Module_13	GO:0032700	negative regulation of interleukin-17 production
GO_BP_Module_13	GO:0002718	regulation of cytokine production involved in immune response
GO_BP_Module_13	GO:0070665	positive regulation of leukocyte proliferation
GO_BP_Module_13	GO:0044057	regulation of system process
GO_BP_Module_13	GO:0042509	regulation of tyrosine phosphorylation of STAT protein
GO_BP_Module_13	GO:0009615	response to virus
GO_BP_Module_13	GO:0006691	leukotriene metabolic process
GO_BP_Module_13	GO:0033135	regulation of peptidyl-serine phosphorylation
GO_BP_Module_13	GO:0001910	regulation of leukocyte mediated cytotoxicity
GO_BP_Module_13	GO:0007260	tyrosine phosphorylation of STAT protein
GO_BP_Module_13	GO:0031645	negative regulation of neurological system process
GO_BP_Module_13	GO:0007187	G-protein coupled receptor signaling pathway, coupled to cyclic nucleotide second messenger
GO_BP_Module_13	GO:0050673	epithelial cell proliferation
GO_BP_Module_13	GO:0032729	positive regulation of interferon-gamma production
GO_BP_Module_13	GO:0014808	release of sequestered calcium ion into cytosol by sarcoplasmic reticulum
GO_BP_Module_13	GO:0033033	negative regulation of myeloid cell apoptotic process
GO_BP_Module_13	GO:0034390	smooth muscle cell apoptotic process
GO_BP_Module_13	GO:0034391	regulation of smooth muscle cell apoptotic process
GO_BP_Module_13	GO:0051818	disruption of cells of other organism involved in symbiotic interaction
GO_BP_Module_13	GO:0051883	killing of cells in other organism involved in symbiotic interaction
GO_BP_Module_13	GO:0032612	interleukin-1 production
GO_BP_Module_13	GO:1903514	release of sequestered calcium ion into cytosol by endoplasmic reticulum
GO_BP_Module_13	GO:2000678	negative regulation of transcription regulatory region DNA binding
GO_BP_Module_13	GO:0032642	regulation of chemokine production
GO_BP_Module_13	GO:0045619	regulation of lymphocyte differentiation
GO_BP_Module_13	GO:0032760	positive regulation of tumor necrosis factor production
GO_BP_Module_13	GO:0006606	protein import into nucleus
GO_BP_Module_13	GO:1903557	positive regulation of tumor necrosis factor superfamily cytokine production
GO_BP_Module_13	GO:0006913	nucleocytoplasmic transport
GO_BP_Module_13	GO:0032755	positive regulation of interleukin-6 production
GO_BP_Module_13	GO:0051170	nuclear import
GO_BP_Module_13	GO:0051169	nuclear transport
GO_BP_Module_13	GO:0043588	skin development
GO_BP_Module_13	GO:0032602	chemokine production
GO_BP_Module_13	GO:0006925	inflammatory cell apoptotic process
GO_BP_Module_13	GO:0050870	positive regulation of T cell activation
GO_BP_Module_13	GO:0031100	animal organ regeneration
GO_BP_Module_13	GO:0050996	positive regulation of lipid catabolic process
GO_BP_Module_13	GO:1903532	positive regulation of secretion by cell
GO_BP_Module_13	GO:0097529	myeloid leukocyte migration
GO_BP_Module_13	GO:0045786	negative regulation of cell cycle
GO_BP_Module_13	GO:0002690	positive regulation of leukocyte chemotaxis
GO_BP_Module_13	GO:0002298	CD4-positive, CD25-positive, alpha-beta regulatory T cell differentiation involved in immune response
GO_BP_Module_13	GO:0003322	pancreatic A cell development
GO_BP_Module_13	GO:0006042	glucosamine biosynthetic process
GO_BP_Module_13	GO:0015759	beta-glucoside transport
GO_BP_Module_13	GO:0021905	forebrain-midbrain boundary formation
GO_BP_Module_13	GO:0021917	somatic motor neuron fate commitment
GO_BP_Module_13	GO:0021918	regulation of transcription from RNA polymerase II promoter involved in somatic motor neuron fate commitment
GO_BP_Module_13	GO:0032113	regulation of carbohydrate phosphatase activity
GO_BP_Module_13	GO:0032832	regulation of CD4-positive, CD25-positive, alpha-beta regulatory T cell differentiation involved in immune response
GO_BP_Module_13	GO:0032834	positive regulation of CD4-positive, CD25-positive, alpha-beta regulatory T cell differentiation involved in immune response
GO_BP_Module_13	GO:0034343	type III interferon production
GO_BP_Module_13	GO:0034344	regulation of type III interferon production
GO_BP_Module_13	GO:0034346	positive regulation of type III interferon production
GO_BP_Module_13	GO:0042946	glucoside transport
GO_BP_Module_13	GO:0051456	attachment of spindle microtubules to kinetochore involved in meiotic sister chromatid segregation
GO_BP_Module_13	GO:0060549	regulation of fructose 1,6-bisphosphate 1-phosphatase activity
GO_BP_Module_13	GO:0060550	positive regulation of fructose 1,6-bisphosphate 1-phosphatase activity
GO_BP_Module_13	GO:0060551	regulation of fructose 1,6-bisphosphate metabolic process
GO_BP_Module_13	GO:0060552	positive regulation of fructose 1,6-bisphosphate metabolic process
GO_BP_Module_13	GO:0060621	negative regulation of cholesterol import
GO_BP_Module_13	GO:0060694	regulation of cholesterol transporter activity
GO_BP_Module_13	GO:0060695	negative regulation of cholesterol transporter activity
GO_BP_Module_13	GO:0072702	response to methyl methanesulfonate
GO_BP_Module_13	GO:0072703	cellular response to methyl methanesulfonate
GO_BP_Module_13	GO:0090275	negative regulation of somatostatin secretion
GO_BP_Module_13	GO:0120006	regulation of glutamatergic neuron differentiation
GO_BP_Module_13	GO:0120008	positive regulation of glutamatergic neuron differentiation
GO_BP_Module_13	GO:1901073	glucosamine-containing compound biosynthetic process
GO_BP_Module_13	GO:1901675	negative regulation of histone H3-K27 acetylation
GO_BP_Module_13	GO:1904937	sensory neuron migration
GO_BP_Module_13	GO:1905962	glutamatergic neuron differentiation
GO_BP_Module_13	GO:2000663	negative regulation of interleukin-5 secretion
GO_BP_Module_13	GO:2000910	negative regulation of sterol import
GO_BP_Module_13	GO:0006379	mRNA cleavage
GO_BP_Module_13	GO:0032816	positive regulation of natural killer cell activation
GO_BP_Module_13	GO:0070296	sarcoplasmic reticulum calcium ion transport
GO_BP_Module_13	GO:2000178	negative regulation of neural precursor cell proliferation
GO_BP_Module_13	GO:1903039	positive regulation of leukocyte cell-cell adhesion
GO_BP_Module_13	GO:0021915	neural tube development
GO_BP_Module_13	GO:0048709	oligodendrocyte differentiation
GO_BP_Module_13	GO:0002443	leukocyte mediated immunity
GO_BP_Module_13	GO:0005979	regulation of glycogen biosynthetic process
GO_BP_Module_13	GO:0010661	positive regulation of muscle cell apoptotic process
GO_BP_Module_13	GO:0010962	regulation of glucan biosynthetic process
GO_BP_Module_13	GO:0021871	forebrain regionalization
GO_BP_Module_13	GO:0045954	positive regulation of natural killer cell mediated cytotoxicity
GO_BP_Module_13	GO:0051047	positive regulation of secretion
GO_BP_Module_13	GO:0002717	positive regulation of natural killer cell mediated immunity
GO_BP_Module_13	GO:0030517	negative regulation of axon extension
GO_BP_Module_13	GO:0090023	positive regulation of neutrophil chemotaxis
GO_BP_Module_13	GO:0030101	natural killer cell activation
GO_BP_Module_13	GO:0045089	positive regulation of innate immune response
GO_BP_Module_13	GO:0045621	positive regulation of lymphocyte differentiation
GO_BP_Module_13	GO:0051961	negative regulation of nervous system development
GO_BP_Module_13	GO:0018105	peptidyl-serine phosphorylation
GO_BP_Module_14	GO:0001525	angiogenesis
GO_BP_Module_14	GO:1904019	epithelial cell apoptotic process
GO_BP_Module_14	GO:0033002	muscle cell proliferation
GO_BP_Module_14	GO:0019233	sensory perception of pain
GO_BP_Module_14	GO:0032147	activation of protein kinase activity
GO_BP_Module_14	GO:1990086	lens fiber cell apoptotic process
GO_BP_Module_14	GO:0006937	regulation of muscle contraction
GO_BP_Module_14	GO:0002322	B cell proliferation involved in immune response
GO_BP_Module_14	GO:0060977	coronary vasculature morphogenesis
GO_BP_Module_14	GO:0048592	eye morphogenesis
GO_BP_Module_14	GO:0050731	positive regulation of peptidyl-tyrosine phosphorylation
GO_BP_Module_14	GO:0045860	positive regulation of protein kinase activity
GO_BP_Module_14	GO:0010762	regulation of fibroblast migration
GO_BP_Module_14	GO:0045714	regulation of low-density lipoprotein particle receptor biosynthetic process
GO_BP_Module_14	GO:2000096	positive regulation of Wnt signaling pathway, planar cell polarity pathway
GO_BP_Module_14	GO:0033674	positive regulation of kinase activity
GO_BP_Module_14	GO:0045713	low-density lipoprotein particle receptor biosynthetic process
GO_BP_Module_14	GO:0051668	localization within membrane
GO_BP_Module_14	GO:0090257	regulation of muscle system process
GO_BP_Module_14	GO:0010761	fibroblast migration
GO_BP_Module_14	GO:0044057	regulation of system process
GO_BP_Module_14	GO:0032655	regulation of interleukin-12 production
GO_BP_Module_14	GO:0019934	cGMP-mediated signaling
GO_BP_Module_14	GO:0046855	inositol phosphate dephosphorylation
GO_BP_Module_14	GO:0048738	cardiac muscle tissue development
GO_BP_Module_14	GO:0032615	interleukin-12 production
GO_BP_Module_14	GO:0003012	muscle system process
GO_BP_Module_14	GO:0050730	regulation of peptidyl-tyrosine phosphorylation
GO_BP_Module_14	GO:0071706	tumor necrosis factor superfamily cytokine production
GO_BP_Module_14	GO:0032799	low-density lipoprotein receptor particle metabolic process
GO_BP_Module_14	GO:0045414	regulation of interleukin-8 biosynthetic process
GO_BP_Module_14	GO:0090110	cargo loading into COPII-coated vesicle
GO_BP_Module_14	GO:0045765	regulation of angiogenesis
GO_BP_Module_14	GO:1903706	regulation of hemopoiesis
GO_BP_Module_14	GO:0030099	myeloid cell differentiation
GO_BP_Module_14	GO:0046068	cGMP metabolic process
GO_BP_Module_14	GO:0033690	positive regulation of osteoblast proliferation
GO_BP_Module_14	GO:0042228	interleukin-8 biosynthetic process
GO_BP_Module_14	GO:0042535	positive regulation of tumor necrosis factor biosynthetic process
GO_BP_Module_14	GO:0046838	phosphorylated carbohydrate dephosphorylation
GO_BP_Module_14	GO:0071545	inositol phosphate catabolic process
GO_BP_Module_14	GO:2000052	positive regulation of non-canonical Wnt signaling pathway
GO_BP_Module_14	GO:2000095	regulation of Wnt signaling pathway, planar cell polarity pathway
GO_BP_Module_14	GO:0032604	granulocyte macrophage colony-stimulating factor production
GO_BP_Module_14	GO:0032645	regulation of granulocyte macrophage colony-stimulating factor production
GO_BP_Module_14	GO:0035459	cargo loading into vesicle
GO_BP_Module_14	GO:1901342	regulation of vasculature development
GO_BP_Module_14	GO:0006940	regulation of smooth muscle contraction
GO_BP_Module_14	GO:0014706	striated muscle tissue development
GO_BP_Module_14	GO:0045670	regulation of osteoclast differentiation
GO_BP_Module_14	GO:0032700	negative regulation of interleukin-17 production
GO_BP_Module_14	GO:0046174	polyol catabolic process
GO_BP_Module_14	GO:0060979	vasculogenesis involved in coronary vascular morphogenesis
GO_BP_Module_14	GO:0045786	negative regulation of cell cycle
GO_BP_Module_14	GO:0014855	striated muscle cell proliferation
GO_BP_Module_14	GO:0006936	muscle contraction
GO_BP_Module_14	GO:0010595	positive regulation of endothelial cell migration
GO_BP_Module_14	GO:0003417	growth plate cartilage development
GO_BP_Module_14	GO:0060537	muscle tissue development
GO_BP_Module_14	GO:0032729	positive regulation of interferon-gamma production
GO_BP_Module_14	GO:0060976	coronary vasculature development
GO_BP_Module_14	GO:0010869	regulation of receptor biosynthetic process
GO_BP_Module_14	GO:0050961	detection of temperature stimulus involved in sensory perception
GO_BP_Module_14	GO:0050965	detection of temperature stimulus involved in sensory perception of pain
GO_BP_Module_14	GO:0090596	sensory organ morphogenesis
GO_BP_Module_14	GO:0070613	regulation of protein processing
GO_BP_Module_14	GO:1904035	regulation of epithelial cell apoptotic process
GO_BP_Module_14	GO:1903317	regulation of protein maturation
GO_BP_Module_14	GO:0006353	DNA-templated transcription, termination
GO_BP_Module_14	GO:0045408	regulation of interleukin-6 biosynthetic process
GO_BP_Module_14	GO:1900017	positive regulation of cytokine production involved in inflammatory response
GO_BP_Module_14	GO:0032760	positive regulation of tumor necrosis factor production
GO_BP_Module_14	GO:0018108	peptidyl-tyrosine phosphorylation
GO_BP_Module_14	GO:0003151	outflow tract morphogenesis
GO_BP_Module_14	GO:1903557	positive regulation of tumor necrosis factor superfamily cytokine production
GO_BP_Module_14	GO:0018212	peptidyl-tyrosine modification
GO_BP_Module_14	GO:0010763	positive regulation of fibroblast migration
GO_BP_Module_14	GO:0042226	interleukin-6 biosynthetic process
GO_BP_Module_14	GO:0042533	tumor necrosis factor biosynthetic process
GO_BP_Module_14	GO:0042534	regulation of tumor necrosis factor biosynthetic process
GO_BP_Module_14	GO:0090114	COPII-coated vesicle budding
GO_BP_Module_14	GO:0035265	organ growth
GO_BP_Module_14	GO:0006888	ER to Golgi vesicle-mediated transport
GO_BP_Module_14	GO:0016048	detection of temperature stimulus
GO_BP_Module_14	GO:0046856	phosphatidylinositol dephosphorylation
GO_BP_Module_14	GO:0001501	skeletal system development
GO_BP_Module_14	GO:0003416	endochondral bone growth
GO_BP_Module_14	GO:0032800	receptor biosynthetic process
GO_BP_Module_14	GO:0043032	positive regulation of macrophage activation
GO_BP_Module_14	GO:0043010	camera-type eye development
GO_BP_Module_14	GO:0033688	regulation of osteoblast proliferation
GO_BP_Module_14	GO:0060216	definitive hemopoiesis
GO_BP_Module_14	GO:2000050	regulation of non-canonical Wnt signaling pathway
GO_BP_Module_14	GO:0030194	positive regulation of blood coagulation
GO_BP_Module_14	GO:0050951	sensory perception of temperature stimulus
GO_BP_Module_14	GO:0098868	bone growth
GO_BP_Module_14	GO:1900048	positive regulation of hemostasis
GO_BP_Module_14	GO:0045637	regulation of myeloid cell differentiation
GO_BP_Module_14	GO:0001667	ameboidal-type cell migration
GO_BP_Module_14	GO:0001952	regulation of cell-matrix adhesion
GO_BP_Module_14	GO:0003014	renal system process
GO_BP_Module_14	GO:0030316	osteoclast differentiation
GO_BP_Module_14	GO:0042035	regulation of cytokine biosynthetic process
GO_BP_Module_14	GO:0003148	outflow tract septum morphogenesis
GO_BP_Module_14	GO:0030823	regulation of cGMP metabolic process
GO_BP_Module_14	GO:0032369	negative regulation of lipid transport
GO_BP_Module_14	GO:0032660	regulation of interleukin-17 production
GO_BP_Module_14	GO:0033687	osteoblast proliferation
GO_BP_Module_14	GO:0034330	cell junction organization
GO_BP_Module_14	GO:0048194	Golgi vesicle budding
GO_BP_Module_14	GO:0050820	positive regulation of coagulation
GO_BP_Module_14	GO:0090092	regulation of transmembrane receptor protein serine/threonine kinase signaling pathway
GO_BP_Module_14	GO:0032649	regulation of interferon-gamma production
GO_BP_Module_14	GO:0045672	positive regulation of osteoclast differentiation
GO_BP_Module_14	GO:1904037	positive regulation of epithelial cell apoptotic process
GO_BP_Module_14	GO:0002332	transitional stage B cell differentiation
GO_BP_Module_14	GO:0002333	transitional one stage B cell differentiation
GO_BP_Module_14	GO:0002605	negative regulation of dendritic cell antigen processing and presentation
GO_BP_Module_14	GO:0006386	termination of RNA polymerase III transcription
GO_BP_Module_14	GO:0010754	negative regulation of cGMP-mediated signaling
GO_BP_Module_14	GO:0032641	lymphotoxin A production
GO_BP_Module_14	GO:0035407	histone H3-T11 phosphorylation
GO_BP_Module_14	GO:0042109	lymphotoxin A biosynthetic process
GO_BP_Module_14	GO:0044855	plasma membrane raft distribution
GO_BP_Module_14	GO:0044856	plasma membrane raft localization
GO_BP_Module_14	GO:0044858	plasma membrane raft polarization
GO_BP_Module_14	GO:0070430	positive regulation of nucleotide-binding oligomerization domain containing 1 signaling pathway
GO_BP_Module_14	GO:1900729	regulation of adenylate cyclase-inhibiting opioid receptor signaling pathway
GO_BP_Module_14	GO:1900731	positive regulation of adenylate cyclase-inhibiting opioid receptor signaling pathway
GO_BP_Module_14	GO:1903597	negative regulation of gap junction assembly
GO_BP_Module_14	GO:1903906	regulation of plasma membrane raft polarization
GO_BP_Module_14	GO:1904531	positive regulation of actin filament binding
GO_BP_Module_14	GO:1904618	positive regulation of actin binding
GO_BP_Module_14	GO:1904826	regulation of hydrogen sulfide biosynthetic process
GO_BP_Module_14	GO:1904828	positive regulation of hydrogen sulfide biosynthetic process
GO_BP_Module_14	GO:2000476	positive regulation of opioid receptor signaling pathway
GO_BP_Module_14	GO:0048193	Golgi vesicle transport
GO_BP_Module_14	GO:0006939	smooth muscle contraction
GO_BP_Module_14	GO:1905330	regulation of morphogenesis of an epithelium
GO_BP_Module_14	GO:0032733	positive regulation of interleukin-10 production
GO_BP_Module_14	GO:0000187	activation of MAPK activity
GO_BP_Module_14	GO:0042089	cytokine biosynthetic process
GO_BP_Module_14	GO:0050729	positive regulation of inflammatory response
GO_BP_Module_14	GO:0001654	eye development
GO_BP_Module_14	GO:0043536	positive regulation of blood vessel endothelial cell migration
GO_BP_Module_14	GO:0060351	cartilage development involved in endochondral bone morphogenesis
GO_BP_Module_14	GO:0010811	positive regulation of cell-substrate adhesion
GO_BP_Module_14	GO:0032609	interferon-gamma production
GO_BP_Module_14	GO:0042100	B cell proliferation
GO_BP_Module_14	GO:0032620	interleukin-17 production
GO_BP_Module_14	GO:0046839	phospholipid dephosphorylation
GO_BP_Module_14	GO:0048048	embryonic eye morphogenesis
GO_BP_Module_14	GO:1903053	regulation of extracellular matrix organization
GO_BP_Module_14	GO:0010634	positive regulation of epithelial cell migration
GO_BP_Module_14	GO:0042107	cytokine metabolic process
GO_BP_Module_14	GO:0010631	epithelial cell migration
GO_BP_Module_14	GO:0032735	positive regulation of interleukin-12 production
GO_BP_Module_14	GO:1900015	regulation of cytokine production involved in inflammatory response
GO_BP_Module_14	GO:1900026	positive regulation of substrate adhesion-dependent cell spreading
GO_BP_Module_14	GO:0090132	epithelium migration
GO_BP_Module_14	GO:0001819	positive regulation of cytokine production
GO_BP_Module_14	GO:0007517	muscle organ development
GO_BP_Module_14	GO:0002761	regulation of myeloid leukocyte differentiation
GO_BP_Module_14	GO:0090130	tissue migration
GO_BP_Module_14	GO:0046164	alcohol catabolic process
GO_BP_Module_14	GO:0060071	Wnt signaling pathway, planar cell polarity pathway
GO_BP_Module_14	GO:0045926	negative regulation of growth
GO_BP_Module_14	GO:0010594	regulation of endothelial cell migration
GO_BP_Module_14	GO:0061448	connective tissue development
GO_BP_Module_14	GO:0002366	leukocyte activation involved in immune response
GO_BP_Module_14	GO:0090287	regulation of cellular response to growth factor stimulus
GO_BP_Module_14	GO:0001782	B cell homeostasis
GO_BP_Module_14	GO:0002534	cytokine production involved in inflammatory response
GO_BP_Module_14	GO:0045987	positive regulation of smooth muscle contraction
GO_BP_Module_14	GO:0090175	regulation of establishment of planar polarity
GO_BP_Module_15	GO:0030335	positive regulation of cell migration
GO_BP_Module_15	GO:2000147	positive regulation of cell motility
GO_BP_Module_15	GO:0051272	positive regulation of cellular component movement
GO_BP_Module_15	GO:0039694	viral RNA genome replication
GO_BP_Module_15	GO:0035616	histone H2B conserved C-terminal lysine deubiquitination
GO_BP_Module_15	GO:0002053	positive regulation of mesenchymal cell proliferation
GO_BP_Module_15	GO:0007178	transmembrane receptor protein serine/threonine kinase signaling pathway
GO_BP_Module_15	GO:0016579	protein deubiquitination
GO_BP_Module_15	GO:0090092	regulation of transmembrane receptor protein serine/threonine kinase signaling pathway
GO_BP_Module_15	GO:0010464	regulation of mesenchymal cell proliferation
GO_BP_Module_15	GO:0035520	monoubiquitinated protein deubiquitination
GO_BP_Module_15	GO:0060562	epithelial tube morphogenesis
GO_BP_Module_15	GO:0045785	positive regulation of cell adhesion
GO_BP_Module_15	GO:0001841	neural tube formation
GO_BP_Module_15	GO:0070646	protein modification by small protein removal
GO_BP_Module_15	GO:0060070	canonical Wnt signaling pathway
GO_BP_Module_15	GO:0010463	mesenchymal cell proliferation
GO_BP_Module_15	GO:0035239	tube morphogenesis
GO_BP_Module_15	GO:0007264	small GTPase mediated signal transduction
GO_BP_Module_15	GO:0061077	chaperone-mediated protein folding
GO_BP_Module_15	GO:0001838	embryonic epithelial tube formation
GO_BP_Module_15	GO:0050821	protein stabilization
GO_BP_Module_15	GO:0072175	epithelial tube formation
GO_BP_Module_15	GO:0034329	cell junction assembly
GO_BP_Module_15	GO:0097320	plasma membrane tubulation
GO_BP_Module_15	GO:0035148	tube formation
GO_BP_Module_16	GO:0031334	positive regulation of protein complex assembly
GO_BP_Module_16	GO:0043433	negative regulation of DNA binding transcription factor activity
GO_BP_Module_16	GO:0044089	positive regulation of cellular component biogenesis
GO_BP_Module_16	GO:2001236	regulation of extrinsic apoptotic signaling pathway
GO_BP_Module_16	GO:0097191	extrinsic apoptotic signaling pathway
GO_BP_Module_16	GO:0051090	regulation of DNA binding transcription factor activity
GO_BP_Module_16	GO:0043254	regulation of protein complex assembly
GO_BP_Module_16	GO:2001233	regulation of apoptotic signaling pathway
GO_BP_Module_16	GO:0051052	regulation of DNA metabolic process
GO_BP_Module_16	GO:0106027	neuron projection organization
GO_BP_Module_16	GO:0090261	positive regulation of inclusion body assembly
GO_BP_Module_16	GO:0007346	regulation of mitotic cell cycle
GO_BP_Module_16	GO:0046822	regulation of nucleocytoplasmic transport
GO_BP_Module_16	GO:1902416	positive regulation of mRNA binding
GO_BP_Module_16	GO:0016574	histone ubiquitination
GO_BP_Module_16	GO:0019439	aromatic compound catabolic process
GO_BP_Module_16	GO:0051054	positive regulation of DNA metabolic process
GO_BP_Module_16	GO:1905216	positive regulation of RNA binding
GO_BP_Module_16	GO:0140014	mitotic nuclear division
GO_BP_Module_16	GO:1902415	regulation of mRNA binding
GO_BP_Module_16	GO:1901361	organic cyclic compound catabolic process
GO_BP_Module_16	GO:0048538	thymus development
GO_BP_Module_16	GO:0070262	peptidyl-serine dephosphorylation
GO_BP_Module_16	GO:1905214	regulation of RNA binding
GO_BP_Module_16	GO:0045899	positive regulation of RNA polymerase II transcriptional preinitiation complex assembly
GO_BP_Module_16	GO:0007409	axonogenesis
GO_BP_Module_16	GO:0051262	protein tetramerization
GO_BP_Module_16	GO:0045898	regulation of RNA polymerase II transcriptional preinitiation complex assembly
GO_BP_Module_16	GO:0090083	regulation of inclusion body assembly
GO_BP_Module_16	GO:0097284	hepatocyte apoptotic process
GO_BP_Module_16	GO:0070507	regulation of microtubule cytoskeleton organization
GO_BP_Module_16	GO:1902115	regulation of organelle assembly
GO_BP_Module_16	GO:0051493	regulation of cytoskeleton organization
GO_BP_Module_16	GO:0046328	regulation of JNK cascade
GO_BP_Module_16	GO:0061564	axon development
GO_BP_Module_16	GO:2001020	regulation of response to DNA damage stimulus
GO_BP_Module_16	GO:1902905	positive regulation of supramolecular fiber organization
GO_BP_Module_16	GO:0009150	purine ribonucleotide metabolic process
GO_BP_Module_16	GO:0009259	ribonucleotide metabolic process
GO_BP_Module_16	GO:0006163	purine nucleotide metabolic process
GO_BP_Module_16	GO:0097061	dendritic spine organization
GO_BP_Module_16	GO:0019693	ribose phosphate metabolic process
GO_BP_Module_16	GO:0007254	JNK cascade
GO_BP_Module_16	GO:0060828	regulation of canonical Wnt signaling pathway
GO_BP_Module_16	GO:0051099	positive regulation of binding
GO_BP_Module_16	GO:0060261	positive regulation of transcription initiation from RNA polymerase II promoter
GO_BP_Module_16	GO:0097062	dendritic spine maintenance
GO_BP_Module_16	GO:0070841	inclusion body assembly
GO_BP_Module_16	GO:0044270	cellular nitrogen compound catabolic process
GO_BP_Module_16	GO:0032886	regulation of microtubule-based process
GO_BP_Module_16	GO:0031330	negative regulation of cellular catabolic process
GO_BP_Module_16	GO:0046700	heterocycle catabolic process
GO_BP_Module_16	GO:0006282	regulation of DNA repair
GO_BP_Module_16	GO:0009108	coenzyme biosynthetic process
GO_BP_Module_16	GO:1904646	cellular response to amyloid-beta
GO_BP_Module_16	GO:0032872	regulation of stress-activated MAPK cascade
GO_BP_Module_16	GO:0070302	regulation of stress-activated protein kinase signaling cascade
GO_BP_Module_16	GO:0051098	regulation of binding
GO_BP_Module_16	GO:0051123	RNA polymerase II transcriptional preinitiation complex assembly
GO_BP_Module_16	GO:2001237	negative regulation of extrinsic apoptotic signaling pathway
GO_BP_Module_16	GO:2001234	negative regulation of apoptotic signaling pathway
GO_BP_Module_16	GO:0060260	regulation of transcription initiation from RNA polymerase II promoter
GO_BP_Module_16	GO:1904645	response to amyloid-beta
GO_BP_Module_16	GO:1904019	epithelial cell apoptotic process
GO_BP_Module_16	GO:0009952	anterior/posterior pattern specification
GO_BP_Module_16	GO:0090090	negative regulation of canonical Wnt signaling pathway
GO_BP_Module_16	GO:1903829	positive regulation of cellular protein localization
GO_BP_Module_16	GO:2000144	positive regulation of DNA-templated transcription, initiation
GO_BP_Module_16	GO:0000280	nuclear division
GO_BP_Module_16	GO:0032147	activation of protein kinase activity
GO_BP_Module_16	GO:0051403	stress-activated MAPK cascade
GO_BP_Module_16	GO:0070897	DNA-templated transcriptional preinitiation complex assembly
GO_BP_Module_16	GO:0090023	positive regulation of neutrophil chemotaxis
GO_BP_Module_16	GO:0032273	positive regulation of protein polymerization
GO_BP_Module_16	GO:0009167	purine ribonucleoside monophosphate metabolic process
GO_BP_Module_16	GO:0009126	purine nucleoside monophosphate metabolic process
GO_BP_Module_16	GO:0002462	tolerance induction to nonself antigen
GO_BP_Module_16	GO:0021870	Cajal-Retzius cell differentiation
GO_BP_Module_16	GO:0030806	negative regulation of cyclic nucleotide catabolic process
GO_BP_Module_16	GO:0030812	negative regulation of nucleotide catabolic process
GO_BP_Module_16	GO:0030821	negative regulation of cAMP catabolic process
GO_BP_Module_16	GO:0032658	regulation of interleukin-15 production
GO_BP_Module_16	GO:0032738	positive regulation of interleukin-15 production
GO_BP_Module_16	GO:0033122	negative regulation of purine nucleotide catabolic process
GO_BP_Module_16	GO:0035664	TIRAP-dependent toll-like receptor signaling pathway
GO_BP_Module_16	GO:0035665	TIRAP-dependent toll-like receptor 4 signaling pathway
GO_BP_Module_16	GO:0046898	response to cycloheximide
GO_BP_Module_16	GO:0051232	meiotic spindle elongation
GO_BP_Module_16	GO:1903837	regulation of mRNA 3'-UTR binding
GO_BP_Module_16	GO:1903839	positive regulation of mRNA 3'-UTR binding
GO_BP_Module_16	GO:1904797	negative regulation of core promoter binding
GO_BP_Module_16	GO:1905290	negative regulation of CAMKK-AMPK signaling cascade
GO_BP_Module_16	GO:1905535	regulation of eukaryotic translation initiation factor 4F complex assembly
GO_BP_Module_16	GO:1905537	positive regulation of eukaryotic translation initiation factor 4F complex assembly
GO_BP_Module_16	GO:1905610	regulation of mRNA cap binding
GO_BP_Module_16	GO:1905612	positive regulation of mRNA cap binding
GO_BP_Module_16	GO:1905912	regulation of calcium ion export across plasma membrane
GO_BP_Module_16	GO:1905913	negative regulation of calcium ion export across plasma membrane
GO_BP_Module_16	GO:2000119	negative regulation of sodium-dependent phosphate transport
GO_BP_Module_16	GO:0071624	positive regulation of granulocyte chemotaxis
GO_BP_Module_16	GO:0009161	ribonucleoside monophosphate metabolic process
GO_BP_Module_16	GO:0001933	negative regulation of protein phosphorylation
GO_BP_Module_16	GO:0006913	nucleocytoplasmic transport
GO_BP_Module_16	GO:0071900	regulation of protein serine/threonine kinase activity
GO_BP_Module_16	GO:0060070	canonical Wnt signaling pathway
GO_BP_Module_16	GO:0051169	nuclear transport
GO_BP_Module_16	GO:0042398	cellular modified amino acid biosynthetic process
GO_BP_Module_16	GO:0009123	nucleoside monophosphate metabolic process
GO_BP_Module_17	GO:0043405	regulation of MAP kinase activity
GO_BP_Module_17	GO:0071900	regulation of protein serine/threonine kinase activity
GO_BP_Module_17	GO:0043547	positive regulation of GTPase activity
GO_BP_Module_17	GO:0010155	regulation of proton transport
GO_BP_Module_17	GO:0043087	regulation of GTPase activity
GO_BP_Module_17	GO:0071902	positive regulation of protein serine/threonine kinase activity
GO_BP_Module_17	GO:1901293	nucleoside phosphate biosynthetic process
GO_BP_Module_17	GO:0070661	leukocyte proliferation
GO_BP_Module_17	GO:0042098	T cell proliferation
GO_BP_Module_17	GO:0051345	positive regulation of hydrolase activity
GO_BP_Module_17	GO:0032415	regulation of sodium:proton antiporter activity
GO_BP_Module_17	GO:0043406	positive regulation of MAP kinase activity
GO_BP_Module_17	GO:0046717	acid secretion
GO_BP_Module_17	GO:0032309	icosanoid secretion
GO_BP_Module_17	GO:0045995	regulation of embryonic development
GO_BP_Module_17	GO:0007528	neuromuscular junction development
GO_BP_Module_17	GO:0071715	icosanoid transport
GO_BP_Module_17	GO:1901571	fatty acid derivative transport
GO_BP_Module_17	GO:0015718	monocarboxylic acid transport
GO_BP_Module_17	GO:0035567	non-canonical Wnt signaling pathway
GO_BP_Module_17	GO:0060326	cell chemotaxis
GO_BP_Module_17	GO:0034776	response to histamine
GO_BP_Module_17	GO:0007264	small GTPase mediated signal transduction
GO_BP_Module_17	GO:0045860	positive regulation of protein kinase activity
GO_BP_Module_17	GO:1903169	regulation of calcium ion transmembrane transport
GO_BP_Module_17	GO:0007195	adenylate cyclase-inhibiting dopamine receptor signaling pathway
GO_BP_Module_17	GO:0007187	G-protein coupled receptor signaling pathway, coupled to cyclic nucleotide second messenger
GO_BP_Module_17	GO:0002551	mast cell chemotaxis
GO_BP_Module_17	GO:0007193	adenylate cyclase-inhibiting G-protein coupled receptor signaling pathway
GO_BP_Module_17	GO:0009165	nucleotide biosynthetic process
GO_BP_Module_17	GO:0048747	muscle fiber development
GO_BP_Module_17	GO:0033674	positive regulation of kinase activity
GO_BP_Module_17	GO:0090179	planar cell polarity pathway involved in neural tube closure
GO_BP_Module_17	GO:0097531	mast cell migration
GO_BP_Module_17	GO:0070371	ERK1 and ERK2 cascade
GO_BP_Module_17	GO:1904062	regulation of cation transmembrane transport
GO_BP_Module_17	GO:0046651	lymphocyte proliferation
GO_BP_Module_17	GO:0090178	regulation of establishment of planar polarity involved in neural tube closure
GO_BP_Module_17	GO:0032943	mononuclear cell proliferation
GO_BP_Module_17	GO:0050900	leukocyte migration
GO_BP_Module_17	GO:0043410	positive regulation of MAPK cascade
GO_BP_Module_17	GO:0048511	rhythmic process
GO_BP_Module_17	GO:0043507	positive regulation of JUN kinase activity
GO_BP_Module_17	GO:0090407	organophosphate biosynthetic process
GO_BP_Module_17	GO:0007265	Ras protein signal transduction
GO_BP_Module_17	GO:1905114	cell surface receptor signaling pathway involved in cell-cell signaling
GO_BP_Module_17	GO:0090177	establishment of planar polarity involved in neural tube closure
GO_BP_Module_17	GO:0048568	embryonic organ development
GO_BP_Module_17	GO:0006163	purine nucleotide metabolic process
GO_BP_Module_17	GO:0055001	muscle cell development
GO_BP_Module_17	GO:0015908	fatty acid transport
GO_BP_Module_17	GO:0001975	response to amphetamine
GO_BP_Module_17	GO:0042249	establishment of planar polarity of embryonic epithelium
GO_BP_Module_17	GO:0007623	circadian rhythm
GO_BP_Module_17	GO:0019221	cytokine-mediated signaling pathway
GO_BP_Module_17	GO:0050852	T cell receptor signaling pathway
GO_BP_Module_17	GO:0030595	leukocyte chemotaxis
GO_BP_Module_17	GO:0014075	response to amine
GO_BP_Module_17	GO:1905276	regulation of epithelial tube formation
GO_BP_Module_17	GO:0009187	cyclic nucleotide metabolic process
GO_BP_Module_17	GO:0015992	proton transport
GO_BP_Module_17	GO:0043506	regulation of JUN kinase activity
GO_BP_Module_17	GO:0006818	hydrogen transport
GO_BP_Module_17	GO:0046683	response to organophosphorus
GO_BP_Module_17	GO:0051607	defense response to virus
GO_BP_Module_17	GO:0051090	regulation of DNA binding transcription factor activity
GO_BP_Module_17	GO:0060359	response to ammonium ion
GO_BP_Module_17	GO:0046578	regulation of Ras protein signal transduction
GO_BP_Module_17	GO:0007194	negative regulation of adenylate cyclase activity
GO_BP_Module_17	GO:0032412	regulation of ion transmembrane transporter activity
GO_BP_Module_17	GO:0051091	positive regulation of DNA binding transcription factor activity
GO_BP_Module_17	GO:0031280	negative regulation of cyclase activity
GO_BP_Module_17	GO:0048148	behavioral response to cocaine
GO_BP_Module_17	GO:0014074	response to purine-containing compound
GO_BP_Module_17	GO:0010959	regulation of metal ion transport
GO_BP_Module_17	GO:0022898	regulation of transmembrane transporter activity
GO_BP_Module_17	GO:0016055	Wnt signaling pathway
GO_BP_Module_17	GO:0051350	negative regulation of lyase activity
GO_BP_Module_17	GO:0090103	cochlea morphogenesis
GO_BP_Module_17	GO:0198738	cell-cell signaling by wnt
GO_BP_Module_17	GO:0051056	regulation of small GTPase mediated signal transduction
GO_BP_Module_17	GO:0071621	granulocyte chemotaxis
GO_BP_Module_17	GO:0032409	regulation of transporter activity
GO_BP_Module_17	GO:0007626	locomotory behavior
GO_BP_Module_17	GO:0009615	response to virus
GO_BP_Module_17	GO:0045745	positive regulation of G-protein coupled receptor protein signaling pathway
GO_BP_Module_17	GO:0048535	lymph node development
GO_BP_Module_17	GO:0050482	arachidonic acid secretion
GO_BP_Module_17	GO:1903963	arachidonate transport
GO_BP_Module_17	GO:0060070	canonical Wnt signaling pathway
GO_BP_Module_17	GO:0006164	purine nucleotide biosynthetic process
GO_BP_Module_17	GO:0006874	cellular calcium ion homeostasis
GO_BP_Module_17	GO:0034765	regulation of ion transmembrane transport
GO_BP_Module_17	GO:0051924	regulation of calcium ion transport
GO_BP_Module_17	GO:0042692	muscle cell differentiation
GO_BP_Module_17	GO:0072522	purine-containing compound biosynthetic process
GO_BP_Module_17	GO:0001979	regulation of systemic arterial blood pressure by chemoreceptor signaling
GO_BP_Module_17	GO:0002007	detection of hypoxic conditions in blood by chemoreceptor signaling
GO_BP_Module_17	GO:0003027	regulation of systemic arterial blood pressure by carotid body chemoreceptor signaling
GO_BP_Module_17	GO:0003029	detection of hypoxic conditions in blood by carotid body chemoreceptor signaling
GO_BP_Module_17	GO:0034127	regulation of MyD88-independent toll-like receptor signaling pathway
GO_BP_Module_17	GO:0035476	angioblast cell migration
GO_BP_Module_17	GO:0035769	B cell chemotaxis across high endothelial venule
GO_BP_Module_17	GO:0045234	protein palmitoleylation
GO_BP_Module_17	GO:0048561	establishment of animal organ orientation
GO_BP_Module_17	GO:0072274	metanephric glomerular basement membrane development
GO_BP_Module_17	GO:0099159	regulation of modification of postsynaptic structure
GO_BP_Module_17	GO:1904266	regulation of Schwann cell chemotaxis
GO_BP_Module_17	GO:1904268	positive regulation of Schwann cell chemotaxis
GO_BP_Module_17	GO:1904451	regulation of hydrogen:potassium-exchanging ATPase activity
GO_BP_Module_17	GO:1904453	positive regulation of hydrogen:potassium-exchanging ATPase activity
GO_BP_Module_17	GO:1904848	negative regulation of cell chemotaxis to fibroblast growth factor
GO_BP_Module_17	GO:1905274	regulation of modification of postsynaptic actin cytoskeleton
GO_BP_Module_17	GO:1990751	Schwann cell chemotaxis
GO_BP_Module_17	GO:2000545	negative regulation of endothelial cell chemotaxis to fibroblast growth factor
GO_BP_Module_17	GO:0055074	calcium ion homeostasis
GO_BP_Module_17	GO:0034762	regulation of transmembrane transport
GO_BP_Module_17	GO:0035023	regulation of Rho protein signal transduction
GO_BP_Module_17	GO:0070588	calcium ion transmembrane transport
GO_BP_Module_17	GO:0046942	carboxylic acid transport
GO_BP_Module_17	GO:0046330	positive regulation of JNK cascade
GO_BP_Module_17	GO:0015849	organic acid transport
GO_BP_Module_17	GO:0072503	cellular divalent inorganic cation homeostasis
GO_BP_Module_17	GO:0097530	granulocyte migration
GO_BP_Module_17	GO:0060071	Wnt signaling pathway, planar cell polarity pathway
GO_BP_Module_17	GO:0001963	synaptic transmission, dopaminergic
GO_BP_Module_17	GO:0032103	positive regulation of response to external stimulus
GO_BP_Module_17	GO:0090175	regulation of establishment of planar polarity
GO_BP_Module_17	GO:0032102	negative regulation of response to external stimulus
GO_BP_Module_17	GO:0070372	regulation of ERK1 and ERK2 cascade
GO_BP_Module_17	GO:0030335	positive regulation of cell migration
GO_BP_Module_17	GO:0002687	positive regulation of leukocyte migration
GO_BP_Module_17	GO:0050921	positive regulation of chemotaxis
GO_BP_Module_17	GO:0048741	skeletal muscle fiber development
GO_BP_Module_17	GO:0072507	divalent inorganic cation homeostasis
GO_BP_Module_17	GO:0006687	glycosphingolipid metabolic process
GO_BP_Module_17	GO:0050808	synapse organization
GO_BP_Module_17	GO:0042063	gliogenesis
GO_BP_Module_17	GO:0030818	negative regulation of cAMP biosynthetic process
GO_BP_Module_17	GO:1901385	regulation of voltage-gated calcium channel activity
GO_BP_Module_17	GO:0042110	T cell activation
GO_BP_Module_17	GO:2000147	positive regulation of cell motility
GO_BP_Module_17	GO:0030803	negative regulation of cyclic nucleotide biosynthetic process
GO_BP_Module_17	GO:0031103	axon regeneration
GO_BP_Module_17	GO:0042220	response to cocaine
GO_BP_Module_17	GO:0007212	dopamine receptor signaling pathway
GO_BP_Module_17	GO:0014904	myotube cell development
GO_BP_Module_17	GO:0030815	negative regulation of cAMP metabolic process
GO_BP_Module_17	GO:0007188	adenylate cyclase-modulating G-protein coupled receptor signaling pathway
GO_BP_Module_17	GO:0051272	positive regulation of cellular component movement
GO_BP_Module_17	GO:0032874	positive regulation of stress-activated MAPK cascade
GO_BP_Module_17	GO:0046058	cAMP metabolic process
GO_BP_Module_17	GO:0070304	positive regulation of stress-activated protein kinase signaling cascade
GO_BP_Module_17	GO:0030800	negative regulation of cyclic nucleotide metabolic process
GO_BP_Module_17	GO:0030809	negative regulation of nucleotide biosynthetic process
GO_BP_Module_17	GO:0050798	activated T cell proliferation
GO_BP_Module_17	GO:1900372	negative regulation of purine nucleotide biosynthetic process
GO_BP_Module_17	GO:0071356	cellular response to tumor necrosis factor
GO_BP_Module_17	GO:0030799	regulation of cyclic nucleotide metabolic process
GO_BP_Module_17	GO:0002518	lymphocyte chemotaxis across high endothelial venule
GO_BP_Module_17	GO:0009949	polarity specification of anterior/posterior axis
GO_BP_Module_17	GO:0010085	polarity specification of proximal/distal axis
GO_BP_Module_17	GO:0032416	negative regulation of sodium:proton antiporter activity
GO_BP_Module_17	GO:0048560	establishment of anatomical structure orientation
GO_BP_Module_17	GO:0060086	circadian temperature homeostasis
GO_BP_Module_17	GO:0071812	positive regulation of fever generation by positive regulation of prostaglandin secretion
GO_BP_Module_17	GO:0071848	positive regulation of ERK1 and ERK2 cascade via TNFSF11-mediated signaling
GO_BP_Module_17	GO:0072248	metanephric glomerular visceral epithelial cell differentiation
GO_BP_Module_17	GO:0072249	metanephric glomerular visceral epithelial cell development
GO_BP_Module_17	GO:0072312	metanephric glomerular epithelial cell differentiation
GO_BP_Module_17	GO:0072313	metanephric glomerular epithelial cell development
GO_BP_Module_17	GO:1900149	positive regulation of Schwann cell migration
GO_BP_Module_17	GO:2000374	regulation of oxygen metabolic process
GO_BP_Module_17	GO:0048536	spleen development
GO_BP_Module_17	GO:0090102	cochlea development
GO_BP_Module_17	GO:2000649	regulation of sodium ion transmembrane transporter activity
GO_BP_Module_17	GO:0050879	multicellular organismal movement
GO_BP_Module_17	GO:0050881	musculoskeletal movement
GO_BP_Module_17	GO:1990138	neuron projection extension
GO_BP_Module_17	GO:0048247	lymphocyte chemotaxis
GO_BP_Module_17	GO:0001736	establishment of planar polarity
GO_BP_Module_17	GO:0070098	chemokine-mediated signaling pathway
GO_BP_Module_17	GO:0034612	response to tumor necrosis factor
GO_BP_Module_17	GO:0007164	establishment of tissue polarity
GO_BP_Module_17	GO:0007266	Rho protein signal transduction
GO_BP_Module_17	GO:0055002	striated muscle cell development
GO_BP_Module_17	GO:0046328	regulation of JNK cascade
GO_BP_Module_17	GO:0009948	anterior/posterior axis specification
GO_BP_Module_17	GO:0015909	long-chain fatty acid transport
GO_BP_Module_17	GO:0048678	response to axon injury
GO_BP_Module_17	GO:0007369	gastrulation
GO_BP_Module_18	GO:0061311	cell surface receptor signaling pathway involved in heart development
GO_BP_Module_18	GO:0101023	vascular endothelial cell proliferation
GO_BP_Module_18	GO:1905562	regulation of vascular endothelial cell proliferation
GO_BP_Module_18	GO:0048009	insulin-like growth factor receptor signaling pathway
GO_BP_Module_18	GO:0050678	regulation of epithelial cell proliferation
GO_BP_Module_18	GO:0001936	regulation of endothelial cell proliferation
GO_BP_Module_18	GO:0061314	Notch signaling involved in heart development
GO_BP_Module_18	GO:0001935	endothelial cell proliferation
GO_BP_Module_18	GO:0035912	dorsal aorta morphogenesis
GO_BP_Module_18	GO:2000020	positive regulation of male gonad development
GO_BP_Module_18	GO:0050673	epithelial cell proliferation
GO_BP_Module_18	GO:0035907	dorsal aorta development
GO_BP_Module_18	GO:0010713	negative regulation of collagen metabolic process
GO_BP_Module_18	GO:0032966	negative regulation of collagen biosynthetic process
GO_BP_Module_18	GO:0044252	negative regulation of multicellular organismal metabolic process
GO_BP_Module_18	GO:2000018	regulation of male gonad development
GO_BP_Module_18	GO:0033135	regulation of peptidyl-serine phosphorylation
GO_BP_Module_18	GO:0042058	regulation of epidermal growth factor receptor signaling pathway
GO_BP_Module_18	GO:0048608	reproductive structure development
GO_BP_Module_18	GO:0061458	reproductive system development
GO_BP_Module_18	GO:1905941	positive regulation of gonad development
GO_BP_Module_18	GO:1901184	regulation of ERBB signaling pathway
GO_BP_Module_18	GO:0032870	cellular response to hormone stimulus
GO_BP_Module_18	GO:0003222	ventricular trabecula myocardium morphogenesis
GO_BP_Module_18	GO:0060081	membrane hyperpolarization
GO_BP_Module_18	GO:0018105	peptidyl-serine phosphorylation
GO_BP_Module_18	GO:0048469	cell maturation
GO_BP_Module_18	GO:0009755	hormone-mediated signaling pathway
GO_BP_Module_18	GO:0002076	osteoblast development
GO_BP_Module_18	GO:0035357	peroxisome proliferator activated receptor signaling pathway
GO_BP_Module_18	GO:0018209	peptidyl-serine modification
GO_BP_Module_18	GO:0030522	intracellular receptor signaling pathway
GO_BP_Module_18	GO:0032963	collagen metabolic process
GO_BP_Module_18	GO:1904467	regulation of tumor necrosis factor secretion
GO_BP_Module_18	GO:1990774	tumor necrosis factor secretion
GO_BP_Module_18	GO:0071383	cellular response to steroid hormone stimulus
GO_BP_Module_18	GO:0044259	multicellular organismal macromolecule metabolic process
GO_BP_Module_18	GO:0051098	regulation of binding
GO_BP_Module_18	GO:0006352	DNA-templated transcription, initiation
GO_BP_Module_18	GO:1905939	regulation of gonad development
GO_BP_Module_18	GO:0043567	regulation of insulin-like growth factor receptor signaling pathway
GO_BP_Module_18	GO:0007173	epidermal growth factor receptor signaling pathway
GO_BP_Module_18	GO:0060765	regulation of androgen receptor signaling pathway
GO_BP_Module_18	GO:0006379	mRNA cleavage
GO_BP_Module_18	GO:0048521	negative regulation of behavior
GO_BP_Module_18	GO:0044236	multicellular organism metabolic process
GO_BP_Module_18	GO:2000278	regulation of DNA biosynthetic process
GO_BP_Module_18	GO:0030100	regulation of endocytosis
GO_BP_Module_18	GO:0045742	positive regulation of epidermal growth factor receptor signaling pathway
GO_BP_Module_18	GO:0038127	ERBB signaling pathway
GO_BP_Module_18	GO:0001933	negative regulation of protein phosphorylation
[truncated: 8,847 more rows]
