# Supplementary material for: Multiomics analysis profile acute liver injury module clusters to compare the therapeutic efficacy of bifendate and muaddil sapra
Source: Sci Rep. 2019 Mar 13;9:4335. doi: 10.1038/s41598-019-40356-5 (PMC6416310; doi:10.1038/s41598-019-40356-5)
Supplement: Supplementary file 2 — Dataset 2 [file 41598_2019_40356_MOESM2_ESM.xls]

## Sheet: Sheet1
Table S2. KEGG signaling pathway of 21 modules
Module	ID	Description
KEGG_Pathway_Module_10	mmu04550	Signaling pathways regulating pluripotency of stem cells
KEGG_Pathway_Module_10	mmu04213	Longevity regulating pathway - multiple species
KEGG_Pathway_Module_10	mmu05223	Non-small cell lung cancer
KEGG_Pathway_Module_10	mmu04150	mTOR signaling pathway
KEGG_Pathway_Module_10	mmu05205	Proteoglycans in cancer
KEGG_Pathway_Module_10	mmu04022	cGMP-PKG signaling pathway
KEGG_Pathway_Module_10	mmu04068	FoxO signaling pathway
KEGG_Pathway_Module_10	mmu05224	Breast cancer
KEGG_Pathway_Module_10	mmu05213	Endometrial cancer
KEGG_Pathway_Module_10	mmu04916	Melanogenesis
KEGG_Pathway_Module_10	mmu04933	AGE-RAGE signaling pathway in diabetic complications
KEGG_Pathway_Module_10	mmu05226	Gastric cancer
KEGG_Pathway_Module_10	mmu05217	Basal cell carcinoma
KEGG_Pathway_Module_10	mmu04931	Insulin resistance
KEGG_Pathway_Module_10	mmu05225	Hepatocellular carcinoma
KEGG_Pathway_Module_10	mmu04917	Prolactin signaling pathway
KEGG_Pathway_Module_10	mmu04722	Neurotrophin signaling pathway
KEGG_Pathway_Module_10	mmu04750	Inflammatory mediator regulation of TRP channels
KEGG_Pathway_Module_10	mmu01521	EGFR tyrosine kinase inhibitor resistance
KEGG_Pathway_Module_10	mmu04910	Insulin signaling pathway
KEGG_Pathway_Module_11	mmu04620	Toll-like receptor signaling pathway
KEGG_Pathway_Module_11	mmu05418	Fluid shear stress and atherosclerosis
KEGG_Pathway_Module_11	mmu05142	Chagas disease (American trypanosomiasis)
KEGG_Pathway_Module_11	mmu04668	TNF signaling pathway
KEGG_Pathway_Module_11	mmu04015	Rap1 signaling pathway
KEGG_Pathway_Module_11	mmu04666	Fc gamma R-mediated phagocytosis
KEGG_Pathway_Module_11	mmu04151	PI3K-Akt signaling pathway
KEGG_Pathway_Module_11	mmu04010	MAPK signaling pathway
KEGG_Pathway_Module_11	mmu04657	IL-17 signaling pathway
KEGG_Pathway_Module_11	mmu04060	Cytokine-cytokine receptor interaction
KEGG_Pathway_Module_12	mmu05225	Hepatocellular carcinoma
KEGG_Pathway_Module_12	mmu05226	Gastric cancer
KEGG_Pathway_Module_12	mmu05224	Breast cancer
KEGG_Pathway_Module_12	mmu05217	Basal cell carcinoma
KEGG_Pathway_Module_12	mmu05220	Chronic myeloid leukemia
KEGG_Pathway_Module_12	mmu04926	Relaxin signaling pathway
KEGG_Pathway_Module_12	mmu04713	Circadian entrainment
KEGG_Pathway_Module_12	mmu04916	Melanogenesis
KEGG_Pathway_Module_12	mmu04150	mTOR signaling pathway
KEGG_Pathway_Module_12	mmu05214	Glioma
KEGG_Pathway_Module_13	mmu05321	Inflammatory bowel disease (IBD)
KEGG_Pathway_Module_14	mmu04015	Rap1 signaling pathway
KEGG_Pathway_Module_14	mmu05133	Pertussis
KEGG_Pathway_Module_14	mmu05206	MicroRNAs in cancer
KEGG_Pathway_Module_14	mmu04928	Parathyroid hormone synthesis, secretion and action
KEGG_Pathway_Module_14	mmu05145	Toxoplasmosis
KEGG_Pathway_Module_14	mmu05152	Tuberculosis
KEGG_Pathway_Module_14	mmu04611	Platelet activation
KEGG_Pathway_Module_14	mmu04971	Gastric acid secretion
KEGG_Pathway_Module_14	mmu05410	Hypertrophic cardiomyopathy (HCM)
KEGG_Pathway_Module_14	mmu05161	Hepatitis B
KEGG_Pathway_Module_14	mmu05219	Bladder cancer
KEGG_Pathway_Module_14	mmu05414	Dilated cardiomyopathy (DCM)
KEGG_Pathway_Module_14	mmu05222	Small cell lung cancer
KEGG_Pathway_Module_14	mmu01522	Endocrine resistance
KEGG_Pathway_Module_14	mmu04934	Cushing's syndrome
KEGG_Pathway_Module_14	mmu04713	Circadian entrainment
KEGG_Pathway_Module_14	mmu05142	Chagas disease (American trypanosomiasis)
KEGG_Pathway_Module_14	mmu04022	cGMP-PKG signaling pathway
KEGG_Pathway_Module_14	mmu05134	Legionellosis
KEGG_Pathway_Module_14	mmu04670	Leukocyte transendothelial migration
KEGG_Pathway_Module_14	mmu05321	Inflammatory bowel disease (IBD)
KEGG_Pathway_Module_15	mmu05100	Bacterial invasion of epithelial cells
KEGG_Pathway_Module_17	mmu04310	Wnt signaling pathway
KEGG_Pathway_Module_17	mmu05225	Hepatocellular carcinoma
KEGG_Pathway_Module_17	mmu04916	Melanogenesis
KEGG_Pathway_Module_17	mmu04060	Cytokine-cytokine receptor interaction
KEGG_Pathway_Module_17	mmu04062	Chemokine signaling pathway
KEGG_Pathway_Module_17	mmu05217	Basal cell carcinoma
KEGG_Pathway_Module_17	mmu05162	Measles
KEGG_Pathway_Module_19	mmu05146	Amoebiasis
KEGG_Pathway_Module_2	mmu04380	Osteoclast differentiation
KEGG_Pathway_Module_2	mmu04666	Fc gamma R-mediated phagocytosis
KEGG_Pathway_Module_2	mmu04620	Toll-like receptor signaling pathway
KEGG_Pathway_Module_2	mmu04664	Fc epsilon RI signaling pathway
KEGG_Pathway_Module_2	mmu04662	B cell receptor signaling pathway
KEGG_Pathway_Module_2	mmu04060	Cytokine-cytokine receptor interaction
KEGG_Pathway_Module_2	mmu05167	Kaposi's sarcoma-associated herpesvirus infection
KEGG_Pathway_Module_2	mmu05164	Influenza A
KEGG_Pathway_Module_2	mmu04810	Regulation of actin cytoskeleton
KEGG_Pathway_Module_2	mmu00562	Inositol phosphate metabolism
KEGG_Pathway_Module_2	mmu05014	Amyotrophic lateral sclerosis (ALS)
KEGG_Pathway_Module_2	mmu04070	Phosphatidylinositol signaling system
KEGG_Pathway_Module_2	mmu04610	Complement and coagulation cascades
KEGG_Pathway_Module_2	mmu04510	Focal adhesion
KEGG_Pathway_Module_2	mmu01522	Endocrine resistance
KEGG_Pathway_Module_2	mmu04722	Neurotrophin signaling pathway
KEGG_Pathway_Module_2	mmu04630	Jak-STAT signaling pathway
KEGG_Pathway_Module_2	mmu04062	Chemokine signaling pathway
KEGG_Pathway_Module_2	mmu04625	C-type lectin receptor signaling pathway
KEGG_Pathway_Module_2	mmu04621	NOD-like receptor signaling pathway
KEGG_Pathway_Module_2	mmu04933	AGE-RAGE signaling pathway in diabetic complications
KEGG_Pathway_Module_2	mmu04010	MAPK signaling pathway
KEGG_Pathway_Module_2	mmu04218	Cellular senescence
KEGG_Pathway_Module_2	mmu04919	Thyroid hormone signaling pathway
KEGG_Pathway_Module_2	mmu05418	Fluid shear stress and atherosclerosis
KEGG_Pathway_Module_2	mmu04014	Ras signaling pathway
KEGG_Pathway_Module_2	mmu05132	Salmonella infection
KEGG_Pathway_Module_2	mmu05205	Proteoglycans in cancer
KEGG_Pathway_Module_2	mmu04657	IL-17 signaling pathway
KEGG_Pathway_Module_2	mmu05140	Leishmaniasis
KEGG_Pathway_Module_2	mmu05152	Tuberculosis
KEGG_Pathway_Module_2	mmu05218	Melanoma
KEGG_Pathway_Module_2	mmu05142	Chagas disease (American trypanosomiasis)
KEGG_Pathway_Module_2	mmu04670	Leukocyte transendothelial migration
KEGG_Pathway_Module_2	mmu04659	Th17 cell differentiation
KEGG_Pathway_Module_2	mmu05224	Breast cancer
KEGG_Pathway_Module_2	mmu04151	PI3K-Akt signaling pathway
KEGG_Pathway_Module_2	mmu04370	VEGF signaling pathway
KEGG_Pathway_Module_2	mmu04917	Prolactin signaling pathway
KEGG_Pathway_Module_2	mmu05412	Arrhythmogenic right ventricular cardiomyopathy (ARVC)
KEGG_Pathway_Module_2	mmu04140	Autophagy - animal
KEGG_Pathway_Module_2	mmu04660	T cell receptor signaling pathway
KEGG_Pathway_Module_2	mmu05340	Primary immunodeficiency
KEGG_Pathway_Module_2	mmu04658	Th1 and Th2 cell differentiation
KEGG_Pathway_Module_2	mmu00140	Steroid hormone biosynthesis
KEGG_Pathway_Module_2	mmu04068	FoxO signaling pathway
KEGG_Pathway_Module_2	mmu05212	Pancreatic cancer
KEGG_Pathway_Module_2	mmu04650	Natural killer cell mediated cytotoxicity
KEGG_Pathway_Module_2	mmu00590	Arachidonic acid metabolism
KEGG_Pathway_Module_2	mmu04064	NF-kappa B signaling pathway
KEGG_Pathway_Module_2	mmu01524	Platinum drug resistance
KEGG_Pathway_Module_2	mmu04668	TNF signaling pathway
KEGG_Pathway_Module_2	mmu05204	Chemical carcinogenesis
KEGG_Pathway_Module_2	mmu05223	Non-small cell lung cancer
KEGG_Pathway_Module_2	mmu04750	Inflammatory mediator regulation of TRP channels
KEGG_Pathway_Module_2	mmu05161	Hepatitis B
KEGG_Pathway_Module_2	mmu05215	Prostate cancer
KEGG_Pathway_Module_2	mmu04217	Necroptosis
KEGG_Pathway_Module_2	mmu05410	Hypertrophic cardiomyopathy (HCM)
KEGG_Pathway_Module_2	mmu05231	Choline metabolism in cancer
KEGG_Pathway_Module_2	mmu04926	Relaxin signaling pathway
KEGG_Pathway_Module_2	mmu05214	Glioma
KEGG_Pathway_Module_2	mmu05213	Endometrial cancer
KEGG_Pathway_Module_2	mmu03040	Spliceosome
KEGG_Pathway_Module_3	mmu04668	TNF signaling pathway
KEGG_Pathway_Module_3	mmu05169	Epstein-Barr virus infection
KEGG_Pathway_Module_3	mmu05142	Chagas disease (American trypanosomiasis)
KEGG_Pathway_Module_3	mmu04657	IL-17 signaling pathway
KEGG_Pathway_Module_3	mmu04210	Apoptosis
KEGG_Pathway_Module_3	mmu04660	T cell receptor signaling pathway
KEGG_Pathway_Module_3	mmu04380	Osteoclast differentiation
KEGG_Pathway_Module_3	mmu05168	Herpes simplex infection
KEGG_Pathway_Module_3	mmu05165	Human papillomavirus infection
KEGG_Pathway_Module_3	mmu04620	Toll-like receptor signaling pathway
KEGG_Pathway_Module_3	mmu04151	PI3K-Akt signaling pathway
KEGG_Pathway_Module_3	mmu04510	Focal adhesion
KEGG_Pathway_Module_3	mmu04012	ErbB signaling pathway
KEGG_Pathway_Module_3	mmu04658	Th1 and Th2 cell differentiation
KEGG_Pathway_Module_3	mmu04015	Rap1 signaling pathway
KEGG_Pathway_Module_3	mmu05160	Hepatitis C
KEGG_Pathway_Module_3	mmu05167	Kaposi's sarcoma-associated herpesvirus infection
KEGG_Pathway_Module_3	mmu04010	MAPK signaling pathway
KEGG_Pathway_Module_3	mmu04621	NOD-like receptor signaling pathway
KEGG_Pathway_Module_3	mmu05166	HTLV-I infection
KEGG_Pathway_Module_3	mmu05418	Fluid shear stress and atherosclerosis
KEGG_Pathway_Module_3	mmu05145	Toxoplasmosis
KEGG_Pathway_Module_3	mmu04064	NF-kappa B signaling pathway
KEGG_Pathway_Module_3	mmu04390	Hippo signaling pathway
KEGG_Pathway_Module_3	mmu01522	Endocrine resistance
KEGG_Pathway_Module_3	mmu05164	Influenza A
KEGG_Pathway_Module_3	mmu05161	Hepatitis B
KEGG_Pathway_Module_3	mmu05100	Bacterial invasion of epithelial cells
KEGG_Pathway_Module_3	mmu05212	Pancreatic cancer
KEGG_Pathway_Module_3	mmu04071	Sphingolipid signaling pathway
KEGG_Pathway_Module_3	mmu04110	Cell cycle
KEGG_Pathway_Module_3	mmu04933	AGE-RAGE signaling pathway in diabetic complications
KEGG_Pathway_Module_3	mmu04622	RIG-I-like receptor signaling pathway
KEGG_Pathway_Module_3	mmu04659	Th17 cell differentiation
KEGG_Pathway_Module_3	mmu04926	Relaxin signaling pathway
KEGG_Pathway_Module_3	mmu04520	Adherens junction
KEGG_Pathway_Module_3	mmu04310	Wnt signaling pathway
KEGG_Pathway_Module_3	mmu05152	Tuberculosis
KEGG_Pathway_Module_3	mmu04625	C-type lectin receptor signaling pathway
KEGG_Pathway_Module_3	mmu04810	Regulation of actin cytoskeleton
KEGG_Pathway_Module_3	mmu05210	Colorectal cancer
KEGG_Pathway_Module_3	mmu05225	Hepatocellular carcinoma
KEGG_Pathway_Module_3	mmu04014	Ras signaling pathway
KEGG_Pathway_Module_3	mmu05222	Small cell lung cancer
KEGG_Pathway_Module_3	mmu05221	Acute myeloid leukemia
KEGG_Pathway_Module_3	mmu04722	Neurotrophin signaling pathway
KEGG_Pathway_Module_3	mmu04350	TGF-beta signaling pathway
KEGG_Pathway_Module_3	mmu04611	Platelet activation
KEGG_Pathway_Module_3	mmu04218	Cellular senescence
KEGG_Pathway_Module_3	mmu04919	Thyroid hormone signaling pathway
KEGG_Pathway_Module_3	mmu05205	Proteoglycans in cancer
KEGG_Pathway_Module_3	mmu04912	GnRH signaling pathway
KEGG_Pathway_Module_3	mmu05132	Salmonella infection
KEGG_Pathway_Module_3	mmu04068	FoxO signaling pathway
KEGG_Pathway_Module_3	mmu04062	Chemokine signaling pathway
KEGG_Pathway_Module_3	mmu04728	Dopaminergic synapse
KEGG_Pathway_Module_3	mmu04931	Insulin resistance
KEGG_Pathway_Module_3	mmu05202	Transcriptional misregulation in cancer
KEGG_Pathway_Module_3	mmu05203	Viral carcinogenesis
KEGG_Pathway_Module_3	mmu05215	Prostate cancer
KEGG_Pathway_Module_3	mmu04917	Prolactin signaling pathway
KEGG_Pathway_Module_3	mmu04934	Cushing's syndrome
KEGG_Pathway_Module_3	mmu04360	Axon guidance
KEGG_Pathway_Module_3	mmu04137	Mitophagy - animal
KEGG_Pathway_Module_3	mmu04066	HIF-1 signaling pathway
KEGG_Pathway_Module_3	mmu04630	Jak-STAT signaling pathway
KEGG_Pathway_Module_3	mmu05140	Leishmaniasis
KEGG_Pathway_Module_3	mmu04530	Tight junction
KEGG_Pathway_Module_3	mmu04020	Calcium signaling pathway
KEGG_Pathway_Module_3	mmu04920	Adipocytokine signaling pathway
KEGG_Pathway_Module_3	mmu04662	B cell receptor signaling pathway
KEGG_Pathway_Module_3	mmu05224	Breast cancer
KEGG_Pathway_Module_3	mmu04932	Non-alcoholic fatty liver disease (NAFLD)
KEGG_Pathway_Module_3	mmu04623	Cytosolic DNA-sensing pathway
KEGG_Pathway_Module_3	mmu05162	Measles
KEGG_Pathway_Module_3	mmu04710	Circadian rhythm
KEGG_Pathway_Module_3	mmu04371	Apelin signaling pathway
KEGG_Pathway_Module_3	mmu01521	EGFR tyrosine kinase inhibitor resistance
KEGG_Pathway_Module_3	mmu04672	Intestinal immune network for IgA production
KEGG_Pathway_Module_3	mmu05231	Choline metabolism in cancer
KEGG_Pathway_Module_3	mmu04140	Autophagy - animal
KEGG_Pathway_Module_3	mmu04024	cAMP signaling pathway
KEGG_Pathway_Module_3	mmu04670	Leukocyte transendothelial migration
KEGG_Pathway_Module_3	mmu04072	Phospholipase D signaling pathway
KEGG_Pathway_Module_3	mmu04370	VEGF signaling pathway
KEGG_Pathway_Module_3	mmu00562	Inositol phosphate metabolism
KEGG_Pathway_Module_3	mmu04730	Long-term depression
KEGG_Pathway_Module_3	mmu04930	Type II diabetes mellitus
KEGG_Pathway_Module_3	mmu05133	Pertussis
KEGG_Pathway_Module_3	mmu05220	Chronic myeloid leukemia
KEGG_Pathway_Module_3	mmu04928	Parathyroid hormone synthesis, secretion and action
KEGG_Pathway_Module_3	mmu04750	Inflammatory mediator regulation of TRP channels
KEGG_Pathway_Module_3	mmu04060	Cytokine-cytokine receptor interaction
KEGG_Pathway_Module_3	mmu04720	Long-term potentiation
KEGG_Pathway_Module_3	mmu04070	Phosphatidylinositol signaling system
KEGG_Pathway_Module_3	mmu05323	Rheumatoid arthritis
KEGG_Pathway_Module_3	mmu04114	Oocyte meiosis
KEGG_Pathway_Module_3	mmu05226	Gastric cancer
KEGG_Pathway_Module_3	mmu04666	Fc gamma R-mediated phagocytosis
KEGG_Pathway_Module_3	mmu05412	Arrhythmogenic right ventricular cardiomyopathy (ARVC)
KEGG_Pathway_Module_3	mmu04340	Hedgehog signaling pathway
KEGG_Pathway_Module_3	mmu05213	Endometrial cancer
KEGG_Pathway_Module_3	mmu04215	Apoptosis - multiple species
KEGG_Pathway_Module_3	mmu04120	Ubiquitin mediated proteolysis
KEGG_Pathway_Module_3	mmu05321	Inflammatory bowel disease (IBD)
KEGG_Pathway_Module_3	mmu05146	Amoebiasis
KEGG_Pathway_Module_3	mmu04910	Insulin signaling pathway
KEGG_Pathway_Module_3	mmu04144	Endocytosis
KEGG_Pathway_Module_3	mmu04330	Notch signaling pathway
KEGG_Pathway_Module_3	mmu04725	Cholinergic synapse
KEGG_Pathway_Module_3	mmu05340	Primary immunodeficiency
KEGG_Pathway_Module_3	mmu03450	Non-homologous end-joining
KEGG_Pathway_Module_3	mmu04915	Estrogen signaling pathway
KEGG_Pathway_Module_3	mmu04927	Cortisol synthesis and secretion
KEGG_Pathway_Module_3	mmu04921	Oxytocin signaling pathway
KEGG_Pathway_Module_3	mmu04664	Fc epsilon RI signaling pathway
KEGG_Pathway_Module_3	mmu05211	Renal cell carcinoma
KEGG_Pathway_Module_3	mmu04550	Signaling pathways regulating pluripotency of stem cells
KEGG_Pathway_Module_3	mmu04922	Glucagon signaling pathway
KEGG_Pathway_Module_3	mmu04961	Endocrine and other factor-regulated calcium reabsorption
KEGG_Pathway_Module_3	mmu04217	Necroptosis
KEGG_Pathway_Module_3	mmu05214	Glioma
KEGG_Pathway_Module_3	mmu05219	Bladder cancer
KEGG_Pathway_Module_3	mmu05414	Dilated cardiomyopathy (DCM)
KEGG_Pathway_Module_3	mmu04914	Progesterone-mediated oocyte maturation
KEGG_Pathway_Module_3	mmu04152	AMPK signaling pathway
KEGG_Pathway_Module_4	mmu04650	Natural killer cell mediated cytotoxicity
KEGG_Pathway_Module_4	mmu04630	Jak-STAT signaling pathway
KEGG_Pathway_Module_4	mmu05224	Breast cancer
KEGG_Pathway_Module_4	mmu05165	Human papillomavirus infection
KEGG_Pathway_Module_4	mmu04080	Neuroactive ligand-receptor interaction
KEGG_Pathway_Module_4	mmu05164	Influenza A
KEGG_Pathway_Module_4	mmu05166	HTLV-I infection
KEGG_Pathway_Module_4	mmu04010	MAPK signaling pathway
KEGG_Pathway_Module_4	mmu05162	Measles
KEGG_Pathway_Module_4	mmu04213	Longevity regulating pathway - multiple species
KEGG_Pathway_Module_4	mmu04151	PI3K-Akt signaling pathway
KEGG_Pathway_Module_4	mmu05152	Tuberculosis
KEGG_Pathway_Module_4	mmu04310	Wnt signaling pathway
KEGG_Pathway_Module_4	mmu05167	Kaposi's sarcoma-associated herpesvirus infection
KEGG_Pathway_Module_4	mmu04916	Melanogenesis
KEGG_Pathway_Module_4	mmu04024	cAMP signaling pathway
KEGG_Pathway_Module_4	mmu04060	Cytokine-cytokine receptor interaction
KEGG_Pathway_Module_4	mmu04022	cGMP-PKG signaling pathway
KEGG_Pathway_Module_4	mmu04210	Apoptosis
KEGG_Pathway_Module_4	mmu04550	Signaling pathways regulating pluripotency of stem cells
KEGG_Pathway_Module_4	mmu04913	Ovarian steroidogenesis
KEGG_Pathway_Module_4	mmu05226	Gastric cancer
KEGG_Pathway_Module_4	mmu04921	Oxytocin signaling pathway
KEGG_Pathway_Module_4	mmu04722	Neurotrophin signaling pathway
KEGG_Pathway_Module_4	mmu05217	Basal cell carcinoma
KEGG_Pathway_Module_4	mmu04934	Cushing's syndrome
KEGG_Pathway_Module_4	mmu04750	Inflammatory mediator regulation of TRP channels
KEGG_Pathway_Module_4	mmu04014	Ras signaling pathway
KEGG_Pathway_Module_4	mmu04380	Osteoclast differentiation
KEGG_Pathway_Module_4	mmu05211	Renal cell carcinoma
KEGG_Pathway_Module_4	mmu04620	Toll-like receptor signaling pathway
KEGG_Pathway_Module_4	mmu03013	RNA transport
KEGG_Pathway_Module_4	mmu04915	Estrogen signaling pathway
KEGG_Pathway_Module_4	mmu04660	T cell receptor signaling pathway
KEGG_Pathway_Module_4	mmu05160	Hepatitis C
KEGG_Pathway_Module_4	mmu05218	Melanoma
KEGG_Pathway_Module_4	mmu05225	Hepatocellular carcinoma
KEGG_Pathway_Module_4	mmu04015	Rap1 signaling pathway
KEGG_Pathway_Module_4	mmu04810	Regulation of actin cytoskeleton
KEGG_Pathway_Module_4	mmu04910	Insulin signaling pathway
KEGG_Pathway_Module_4	mmu05168	Herpes simplex infection
KEGG_Pathway_Module_4	mmu05145	Toxoplasmosis
KEGG_Pathway_Module_4	mmu00591	Linoleic acid metabolism
KEGG_Pathway_Module_4	mmu05320	Autoimmune thyroid disease
KEGG_Pathway_Module_4	mmu04020	Calcium signaling pathway
KEGG_Pathway_Module_4	mmu04625	C-type lectin receptor signaling pathway
KEGG_Pathway_Module_5	mmu04913	Ovarian steroidogenesis
KEGG_Pathway_Module_5	mmu00230	Purine metabolism
KEGG_Pathway_Module_5	mmu04742	Taste transduction
KEGG_Pathway_Module_5	mmu04064	NF-kappa B signaling pathway
KEGG_Pathway_Module_5	mmu04062	Chemokine signaling pathway
KEGG_Pathway_Module_5	mmu04020	Calcium signaling pathway
KEGG_Pathway_Module_6	mmu04926	Relaxin signaling pathway
KEGG_Pathway_Module_6	mmu04611	Platelet activation
KEGG_Pathway_Module_6	mmu05165	Human papillomavirus infection
KEGG_Pathway_Module_6	mmu04933	AGE-RAGE signaling pathway in diabetic complications
KEGG_Pathway_Module_6	mmu04151	PI3K-Akt signaling pathway
KEGG_Pathway_Module_6	mmu04974	Protein digestion and absorption
KEGG_Pathway_Module_6	mmu04270	Vascular smooth muscle contraction
KEGG_Pathway_Module_6	mmu05146	Amoebiasis
KEGG_Pathway_Module_6	mmu04512	ECM-receptor interaction
KEGG_Pathway_Module_6	mmu04540	Gap junction
KEGG_Pathway_Module_6	mmu04742	Taste transduction
KEGG_Pathway_Module_6	mmu04912	GnRH signaling pathway
KEGG_Pathway_Module_6	mmu04510	Focal adhesion
KEGG_Pathway_Module_7	mmu05225	Hepatocellular carcinoma
KEGG_Pathway_Module_7	mmu04062	Chemokine signaling pathway
KEGG_Pathway_Module_7	mmu04670	Leukocyte transendothelial migration
KEGG_Pathway_Module_7	mmu04934	Cushing's syndrome
KEGG_Pathway_Module_7	mmu04611	Platelet activation
KEGG_Pathway_Module_7	mmu04720	Long-term potentiation
KEGG_Pathway_Module_7	mmu04916	Melanogenesis
KEGG_Pathway_Module_7	mmu05418	Fluid shear stress and atherosclerosis
KEGG_Pathway_Module_7	mmu05146	Amoebiasis
KEGG_Pathway_Module_7	mmu04921	Oxytocin signaling pathway
KEGG_Pathway_Module_7	mmu04114	Oocyte meiosis
KEGG_Pathway_Module_7	mmu04510	Focal adhesion
KEGG_Pathway_Module_7	mmu05034	Alcoholism
KEGG_Pathway_Module_7	mmu05165	Human papillomavirus infection
KEGG_Pathway_Module_7	mmu05205	Proteoglycans in cancer
KEGG_Pathway_Module_7	mmu04071	Sphingolipid signaling pathway
KEGG_Pathway_Module_7	mmu04810	Regulation of actin cytoskeleton
KEGG_Pathway_Module_7	mmu04540	Gap junction
KEGG_Pathway_Module_7	mmu04750	Inflammatory mediator regulation of TRP channels
KEGG_Pathway_Module_7	mmu00983	Drug metabolism - other enzymes
KEGG_Pathway_Module_7	mmu04270	Vascular smooth muscle contraction
KEGG_Pathway_Module_7	mmu04068	FoxO signaling pathway
KEGG_Pathway_Module_7	mmu04217	Necroptosis
KEGG_Pathway_Module_7	mmu05204	Chemical carcinogenesis
KEGG_Pathway_Module_7	mmu04728	Dopaminergic synapse
KEGG_Pathway_Module_8	mmu05226	Gastric cancer
KEGG_Pathway_Module_8	mmu04014	Ras signaling pathway
KEGG_Pathway_Module_8	mmu05225	Hepatocellular carcinoma
KEGG_Pathway_Module_8	mmu04150	mTOR signaling pathway
KEGG_Pathway_Module_8	mmu04380	Osteoclast differentiation
KEGG_Pathway_Module_8	mmu05222	Small cell lung cancer
KEGG_Pathway_Module_8	mmu04390	Hippo signaling pathway
KEGG_Pathway_Module_8	mmu05220	Chronic myeloid leukemia
KEGG_Pathway_Module_8	mmu05205	Proteoglycans in cancer
KEGG_Pathway_Module_8	mmu04934	Cushing's syndrome
KEGG_Pathway_Module_8	mmu01521	EGFR tyrosine kinase inhibitor resistance
KEGG_Pathway_Module_8	mmu04012	ErbB signaling pathway
KEGG_Pathway_Module_8	mmu05169	Epstein-Barr virus infection
KEGG_Pathway_Module_9	mmu04928	Parathyroid hormone synthesis, secretion and action
KEGG_Pathway_Module_9	mmu04072	Phospholipase D signaling pathway
KEGG_Pathway_Module_9	mmu04015	Rap1 signaling pathway
KEGG_Pathway_Module_9	mmu04014	Ras signaling pathway
KEGG_Pathway_Module_9	mmu05231	Choline metabolism in cancer
KEGG_Pathway_Module_9	mmu05224	Breast cancer
KEGG_Pathway_Module_9	mmu05218	Melanoma
KEGG_Pathway_Module_9	mmu04350	TGF-beta signaling pathway
KEGG_Pathway_Module_9	mmu04270	Vascular smooth muscle contraction
KEGG_Pathway_Module_9	mmu04010	MAPK signaling pathway
KEGG_Pathway_Module_9	mmu04151	PI3K-Akt signaling pathway
KEGG_Pathway_Module_9	mmu04062	Chemokine signaling pathway
KEGG_Pathway_Module_9	mmu00564	Glycerophospholipid metabolism
KEGG_Pathway_Module_9	mmu05226	Gastric cancer
KEGG_Pathway_Module_9	mmu04213	Longevity regulating pathway - multiple species
KEGG_Pathway_Module_9	mmu04080	Neuroactive ligand-receptor interaction
KEGG_Pathway_Module_9	mmu04611	Platelet activation
