# Supplementary material for: Multiomics analysis profile acute liver injury module clusters to compare the therapeutic efficacy of bifendate and muaddil sapra
Source: Sci Rep. 2019 Mar 13;9:4335. doi: 10.1038/s41598-019-40356-5 (PMC6416310; doi:10.1038/s41598-019-40356-5)
Supplement: Supplementary file 3 — Dataset 3 [file 41598_2019_40356_MOESM3_ESM.xls]

## Sheet: Pivot_result_sort
Table S3. ncRNA pivot of control module
module	pivot	moduleLinks	Pvalue
1	hsa-let-7f-5p	5	0.00523358
1	hsa-miR-16-5p	6	0.00589147
1	hsa-miR-6087	2	0.00267621
1	hsa-miR-4716-3p	2	0.00232721
1	hsa-miR-1207-5p	2	0.00585787
1	hsa-miR-152-3p	5	0.00279186
1	hsa-miR-873-5p	4	0.0076223
1	hsa-miR-769-5p	2	0.00717026
1	hsa-miR-199a-5p	5	0.000556086
1	hsa-miR-34c-5p	5	0.00610076
1	hsa-miR-33b-5p	4	0.00631052
1	hsa-miR-875-5p	4	0.000832978
1	hsa-miR-3671	2	0.00369129
1	hsa-miR-942-5p	2	0.00949414
1	hsa-miR-7150	2	0.00147505
1	hsa-miR-3148	2	0.00628172
2	hsa-miR-340-5p	46	0.00485577
2	hsa-miR-98-5p	41	0.000161466
2	hsa-miR-208a-3p	14	0.00275239
2	hsa-let-7i-5p	39	0.000570479
2	hsa-miR-125b-5p	25	0.000649016
2	hsa-miR-92a-3p	37	0.00844428
2	hsa-miR-31-5p	33	4.07819e-05
2	hsa-miR-3619-5p	13	0.00609816
2	hsa-let-7e-5p	40	0.00163023
2	hsa-miR-124-3p	46	0.000789692
2	hsa-miR-214-3p	31	0.00183897
2	hsa-miR-100-5p	13	0.000462757
2	hsa-miR-6829-3p	8	0.00472322
2	hsa-miR-130a-3p	36	0.00904991
2	hsa-miR-301a-3p	41	0.000323007
2	TUG1	48	0.000991094
2	CRNDE	53	2.02162e-06
2	hsa-miR-17-5p	47	0.00369621
2	hsa-miR-20a-5p	52	7.49513e-05
2	hsa-miR-449b-5p	28	5.31154e-05
2	hsa-let-7c-5p	45	8.88393e-05
2	hsa-miR-519d-3p	42	0.00113792
2	hsa-miR-6840-3p	12	5.62481e-05
2	hsa-let-7a-5p	48	1.45666e-06
2	hsa-miR-335-5p	52	0.00172137
2	hsa-miR-372-3p	36	0.00111401
2	hsa-miR-526b-3p	18	0.00282076
2	hsa-miR-26b-5p	58	5.01872e-05
2	hsa-miR-20b-5p	44	0.0024641
2	hsa-miR-449a	34	0.0020815
2	hsa-miR-4458	21	0.00811135
2	hsa-miR-142-3p	26	0.00306711
2	hsa-miR-15a-5p	45	0.000196751
2	hsa-miR-506-3p	32	0.00462743
2	hsa-miR-3686	4	0.0083121
2	hsa-miR-216b-5p	24	0.00264816
2	hsa-miR-3158-5p	4	0.00335677
2	hsa-miR-766-3p	12	0.00317155
2	hsa-miR-6818-3p	6	0.0038889
2	hsa-miR-4649-5p	4	0.00597209
2	hsa-miR-3666	20	0.00397637
2	hsa-miR-27b-3p	38	0.00705629
2	hsa-miR-519b-3p	13	0.00740616
2	hsa-miR-6856-5p	6	0.00944011
2	hsa-miR-19a-5p	5	0.00270226
2	hsa-miR-553	3	0.00264443
2	hsa-miR-1912	4	0.00453849
2	hsa-miR-1295b-5p	4	0.00707839
2	hsa-miR-3197	3	0.00510695
2	hsa-miR-1226-3p	9	0.0015067
2	hsa-miR-671-5p	6	0.00819381
2	hsa-miR-221-3p	37	2.09981e-05
2	hsa-miR-938	4	0.00967874
2	hsa-miR-130b-3p	39	0.000955855
2	TERC	5	0.000773187
2	hsa-miR-19a-3p	38	0.00308753
2	hsa-miR-301b-3p	38	0.000796496
2	hsa-miR-425-5p	21	0.00326502
2	hsa-miR-127-3p	10	0.00471911
2	hsa-miR-182-5p	33	0.00110983
2	hsa-miR-1255a	5	0.00427941
2	hsa-miR-922	7	0.00221006
2	hsa-miR-193b-3p	28	0.000377789
2	hsa-miR-4712-3p	4	0.00240399
2	hsa-miR-4784	8	0.00280449
2	hsa-miR-451a	10	0.00132324
2	hsa-miR-423-5p	8	0.00576897
2	hsa-miR-28-5p	20	0.00673191
2	hsa-miR-139-5p	26	0.00264416
2	hsa-miR-448	35	0.00080736
2	hsa-miR-877-5p	10	0.000367378
2	hsa-miR-663b	6	0.00251575
2	hsa-miR-4436a	3	0.00860328
2	hsa-miR-1237-3p	11	3.9975e-06
2	hsa-miR-4795-5p	5	0.006842
2	hsa-miR-138-1-3p	3	0.00964926
2	hsa-mir-16-2	3	0.00375301
2	hsa-miR-761	14	0.00165506
2	hsa-miR-615-3p	27	6.48077e-06
2	hsa-miR-4767	4	0.00707839
2	hsa-miR-6868-3p	6	0.00462197
2	hsa-miR-1183	5	0.00922597
2	hsa-miR-6873-3p	10	0.00471911
2	hsa-miR-6845-3p	8	0.00576897
2	hsa-miR-1304-5p	6	0.00220083
2	hsa-miR-6765-5p	5	0.000365522
2	RNU1-1	20	5.26906e-07
2	hsa-mir-378a	3	0.00510695
2	hsa-miR-199b-3p	5	0.000773187
2	hsa-mir-4771-1	3	0.00264443
2	hsa-mir-4655	3	0.00671994
2	hsa-miR-4324	7	0.0017533
2	hsa-miR-762	6	0.00132724
2	hsa-miR-4673	6	0.00819381
2	hsa-miR-1234-3p	6	0.00707037
2	hsa-miR-580-3p	8	0.000705139
2	hsa-miR-3684	4	0.00165584
2	hsa-mir-3130-2	3	0.00510695
2	hsa-miR-591	4	0.00707839
2	hsa-mir-589	3	0.0058803
2	hsa-mir-4435-1	3	0.000832442
2	hsa-miR-4710	5	0.00976343
2	hsa-miR-3651	5	0.00131517
2	hsa-miR-3653-3p	6	0.00324571
2	hsa-miR-3170	5	0.006842
2	hsa-mir-3202-1	3	0.0076272
2	hsa-mir-4653	3	0.00140517
2	hsa-mir-548d-1	4	0.00240399
2	hsa-mir-4646	3	0.00375301
2	hsa-miR-566	5	0.000773187
2	hsa-miR-3618	4	0.00650968
2	hsa-mir-4633	3	0.0058803
2	hsa-mir-550a-2	3	0.00510695
2	hsa-mir-548aa-2	3	0.0043984
2	hsa-mir-4707	4	0.000562606
2	hsa-mir-3679	3	0.00860328
2	hsa-mir-1302-5	3	0.000613497
2	hsa-mir-629	4	0.00165584
2	hsa-mir-593	4	0.000932778
2	SNORD121B	5	0.000688845
2	NBPF25P	3	0.000832442
2	MIAT	3	0.00964926
2	LINC00237	3	0.00217716
2	SNORD80	4	0.00707839
2	RNU4ATAC	5	0.00317091
2	LOC389641	3	0.00671994
2	SNORD101	4	0.00453849
2	C1QTNF9B-AS1	4	0.000794611
2	SNORA22	5	0.000688845
2	NKAPP1	4	0.00144758
2	LOC728752	3	0.0076272
2	LINC00337	4	0.00108701
2	SCARNA5	4	0.00301491
2	RMRP	4	0.00967874
2	SNORA6	5	0.000317908
2	SNORA84	4	0.00335677
2	LOC643770	4	0.00165584
2	RNU4-1	5	0.000540989
2	LINC00652	3	0.00860328
2	SNORA64	4	0.00707839
2	LINC00162	3	0.00217716
2	DSCR9	4	0.000562606
2	SNORD105B	4	0.00335677
2	LOC389247	4	0.00144758
2	N4BP2L2-IT2	3	0.00671994
2	RNU5E-1	4	0.00498727
2	LINC01617	5	0.000122571
2	RBM26-AS1	4	0.000562606
2	RNVU1-18	4	0.00269762
2	TSSC2	3	0.00671994
2	SNORA1	4	0.00269762
2	SNHG11	4	0.00301491
2	NEAT1	6	0.002055
2	ABCA17P	4	0.00165584
2	SNORA16A	4	0.0021331
2	SNORA33	4	0.0041177
2	COL18A1-AS1	3	0.00375301
2	SNORA70E	4	0.0021331
2	SNORA7A	4	0.00498727
2	MINOS1P1	4	0.00125829
2	SNORD63	4	0.00967874
2	LOC647323	3	0.00671994
2	KTN1-AS1	3	0.00964926
2	SNORA47	3	0.00316901
2	SNORD58C	4	0.00301491
2	SNORA70B	3	0.00671994
2	SNORA12	3	0.00964926
2	WT1-AS	3	0.00375301
2	LOC642361	3	0.00109531
2	hsa-miR-3691-5p	4	0.00546488
2	hsa-miR-1255b-5p	4	0.00707839
2	hsa-miR-1227-3p	7	0.00275363
2	hsa-miR-1307-3p	8	0.0041697
2	hsa-miR-585-3p	3	0.00217716
2	hsa-mir-4716	3	0.0058803
2	hsa-mir-4728	4	0.000310963
2	PPP1R16A	3	0.00964926
2	SNORD74	4	0.00707839
2	SNORD41	3	0.0043984
2	SNORD14A	3	0.00964926
2	SNORA4	3	0.00964926
2	SCARNA2	5	0.000688845
2	SNORA66	4	0.00188403
2	SNORD18B	3	0.00964926
2	hsa-miR-4264	4	0.00597209
2	DDR1-AS1	3	0.00217716
2	hsa-miR-3129-5p	4	0.00597209
2	hsa-miR-652-3p	8	0.00074941
2	hsa-miR-4726-3p	7	0.00113344
2	hsa-miR-6764-5p	7	0.00339432
2	hsa-miR-4645-5p	5	0.00602245
2	hsa-miR-4744	5	0.00270226
2	hsa-miR-518b	5	0.00727968
2	hsa-miR-6789-3p	4	0.00165584
2	hsa-miR-668-3p	3	0.00316901
2	hsa-miR-6865-5p	4	0.00165584
2	hsa-miR-6758-3p	5	0.0015959
2	SNORA35	3	0.00964926
2	FAM225A	2	0.00626667
2	hsa-mir-4772	2	0.00305554
3	hsa-miR-106a-5p	51	1.37649e-05
3	hsa-miR-17-5p	48	0.000932198
3	hsa-miR-374a-5p	44	0.000282158
3	hsa-miR-340-5p	53	2.99928e-05
3	hsa-miR-33a-5p	34	1.1389e-05
3	hsa-miR-144-3p	41	0.000285451
3	hsa-miR-155-5p	33	0.000768863
3	hsa-miR-93-5p	64	6.69734e-09
3	hsa-miR-101-3p	37	0.000214031
3	hsa-miR-29a-3p	33	2.56015e-05
3	hsa-miR-302c-3p	48	9.46843e-08
3	hsa-miR-590-3p	61	0.000189683
3	hsa-miR-29b-3p	29	0.00425669
3	hsa-let-7e-5p	40	0.000744603
3	hsa-miR-299-3p	26	7.89994e-07
3	hsa-miR-433-3p	21	0.00442291
3	hsa-let-7d-5p	34	0.00766322
3	hsa-miR-27b-3p	57	1.01703e-09
3	hsa-miR-338-3p	25	0.00196399
3	hsa-let-7c-5p	43	0.000138577
3	hsa-miR-496	21	0.00315698
3	hsa-miR-27a-3p	52	1.0175e-08
3	hsa-miR-377-3p	35	2.34736e-05
3	hsa-miR-519d-3p	48	6.86284e-06
3	hsa-miR-33b-5p	31	2.59818e-06
3	hsa-miR-185-5p	27	0.00714041
3	hsa-miR-134-5p	23	0.000244595
3	hsa-miR-106b-5p	59	9.13594e-08
3	hsa-miR-18b-5p	24	0.00645223
3	hsa-miR-4262	26	1.52935e-05
3	hsa-miR-181c-5p	47	1.0462e-07
3	hsa-miR-129-5p	44	0.000186857
3	hsa-miR-202-3p	37	0.000236578
3	hsa-miR-212-3p	29	0.000133849
3	hsa-miR-448	30	0.00925529
3	hsa-miR-20b-5p	47	0.000170651
3	TUG1	44	0.00376806
3	hsa-miR-544a	28	0.00209212
3	hsa-miR-1-3p	34	0.000174652
3	hsa-miR-16-5p	46	0.000624499
3	hsa-miR-19a-3p	40	0.000419509
3	hsa-miR-320a	48	1.12508e-06
3	hsa-miR-495-3p	46	0.000192373
3	hsa-miR-218-5p	31	0.0044648
3	hsa-miR-7-5p	29	0.00261878
3	hsa-miR-329-5p	4	0.00972074
3	hsa-miR-324-5p	22	6.38615e-06
3	hsa-miR-326	31	4.08969e-08
3	hsa-miR-4477a	9	0.00010716
3	hsa-miR-3973	6	0.00400423
3	hsa-miR-3912-3p	5	0.000302439
3	hsa-miR-186-5p	56	1.73121e-05
3	hsa-miR-34a-5p	37	0.000933104
3	hsa-miR-302e	36	5.0377e-05
3	hsa-miR-1226-3p	9	0.00113317
3	hsa-miR-423-5p	13	2.05748e-06
3	hsa-miR-130b-3p	38	0.000830347
3	hsa-miR-193b-3p	27	0.000442008
3	hsa-miR-181b-5p	46	3.61016e-05
3	hsa-miR-199b-5p	27	2.5937e-05
3	hsa-miR-149-5p	30	6.39852e-05
3	hsa-miR-148b-3p	33	0.000391188
3	hsa-miR-877-5p	11	5.60794e-05
3	hsa-miR-107	45	5.27518e-06
3	hsa-miR-3188	6	0.00155627
3	hsa-miR-543	36	0.000233804
3	hsa-miR-30a-5p	39	0.00193301
3	hsa-miR-206	31	0.000559501
3	hsa-miR-429	37	0.000112782
3	hsa-miR-302b-3p	34	0.00274837
3	hsa-miR-300	46	1.29729e-06
3	hsa-miR-30c-5p	37	0.00611827
3	hsa-miR-381-3p	42	1.77024e-05
3	hsa-miR-494-3p	40	0.00012494
3	hsa-miR-34c-5p	41	7.13877e-06
3	hsa-miR-302d-3p	36	0.00142883
3	hsa-miR-301a-3p	35	0.00592862
3	hsa-miR-181d-5p	43	0.000356442
3	hsa-miR-372-3p	45	3.51965e-07
3	hsa-miR-203a-3p	46	2.92311e-06
3	hsa-miR-454-3p	33	0.0060251
3	hsa-miR-520b	39	5.1837e-05
3	hsa-miR-302a-3p	51	2.44245e-08
3	hsa-let-7f-5p	30	0.00903805
3	hsa-miR-26b-5p	54	0.000198061
3	hsa-miR-373-3p	49	7.54941e-07
3	hsa-miR-320c	35	7.80601e-05
3	hsa-miR-125b-5p	23	0.00181983
3	hsa-miR-4429	16	0.00257631
3	hsa-miR-520a-3p	30	0.00958921
3	hsa-miR-145-5p	29	0.000155106
3	hsa-miR-125a-5p	25	5.12379e-05
3	hsa-miR-613	30	1.54076e-05
3	CRNDE	59	2.46464e-09
3	hsa-miR-323a-3p	10	0.00101369
3	hsa-miR-30d-5p	40	0.000485861
3	hsa-miR-1271-5p	33	8.25333e-07
3	hsa-miR-9-5p	38	0.000313022
3	hsa-miR-32-5p	32	0.00156293
3	hsa-miR-92b-3p	31	0.00145911
3	hsa-miR-217	31	3.76702e-05
3	hsa-miR-200c-3p	40	1.2435e-05
3	hsa-miR-363-3p	31	0.000686287
3	hsa-miR-224-5p	28	0.000530496
3	hsa-miR-25-3p	32	0.00703645
3	hsa-miR-590-5p	27	0.000127272
3	hsa-miR-146b-5p	30	1.62061e-05
3	hsa-miR-92a-3p	38	0.00250132
3	hsa-miR-367-3p	36	5.34279e-05
3	hsa-miR-146a-5p	26	0.000317437
3	FENDRR	64	3.06306e-05
3	hsa-miR-23b-3p	52	4.75719e-08
3	hsa-miR-222-3p	30	0.00170663
3	hsa-miR-515-5p	11	0.000776621
3	hsa-miR-512-3p	21	0.000258654
3	hsa-miR-520e	38	0.000159959
3	hsa-miR-337-3p	8	0.00369226
3	hsa-miR-3652	10	0.00288006
3	hsa-miR-5787	5	0.00693568
3	hsa-miR-141-3p	38	2.73946e-06
3	hsa-miR-505-3p	21	0.00810469
3	hsa-miR-342-3p	23	0.000922491
3	hsa-miR-432-5p	28	2.12714e-06
3	hsa-miR-513a-5p	19	7.01544e-05
3	hsa-miR-452-5p	14	0.000658239
3	hsa-miR-6504-3p	9	0.00484266
3	hsa-miR-30e-3p	14	0.000799038
3	hsa-miR-216a-3p	8	0.00133127
3	hsa-miR-320b	29	0.00970537
3	hsa-miR-320d	30	0.00204706
3	hsa-let-7g-5p	35	0.000838146
3	hsa-miR-30b-5p	39	0.00103057
3	hsa-miR-195-5p	41	0.00043222
3	hsa-miR-128-3p	49	1.32601e-08
3	hsa-miR-3190-5p	10	0.000212946
3	hsa-miR-124-3p	56	1.8352e-07
3	hsa-miR-876-5p	23	0.000766381
3	hsa-miR-506-3p	41	2.47245e-06
3	hsa-miR-23c	20	0.000682356
3	hsa-miR-29c-3p	30	0.000747644
3	hsa-miR-410-3p	48	1.7337e-06
3	hsa-miR-330-5p	18	0.00127906
3	RNU1-1	17	1.85822e-05
3	MALAT1	63	8.9287e-09
3	hsa-miR-204-5p	29	0.00162916
3	hsa-miR-378a-3p	27	2.09443e-05
3	hsa-miR-20a-5p	52	2.47248e-05
3	hsa-miR-4458	23	0.00110542
3	hsa-miR-491-5p	22	0.00857118
3	hsa-miR-424-5p	40	0.00116418
3	hsa-miR-15a-5p	49	3.67004e-06
3	hsa-miR-15b-5p	49	2.18328e-05
3	hsa-miR-485-5p	35	7.9873e-06
3	hsa-miR-150-5p	27	0.000516609
3	hsa-miR-28-5p	20	0.00430916
3	hsa-miR-526a	9	0.00518837
3	hsa-miR-182-5p	33	0.000547494
3	hsa-miR-200a-3p	30	0.0010442
3	hsa-miR-23a-3p	50	1.80617e-07
3	hsa-miR-3646	7	0.00439958
3	hsa-miR-223-3p	20	0.00664385
3	hsa-miR-4496	8	5.5844e-05
3	hsa-miR-1183	5	0.00780012
3	hsa-miR-183-3p	5	0.00414113
3	hsa-miR-4289	5	0.00265625
3	hsa-miR-324-3p	15	6.08984e-05
3	hsa-miR-653-5p	27	9.44282e-05
3	hsa-miR-542-3p	27	2.15166e-05
3	hsa-miR-375	28	1.55061e-05
3	hsa-miR-98-5p	37	0.00104528
3	hsa-miR-200b-3p	32	0.00221295
3	hsa-miR-4668-5p	9	0.00467667
3	hsa-let-7i-5p	38	0.000497473
3	hsa-miR-215-5p	21	0.00533169
3	hsa-miR-192-5p	29	0.000128275
3	hsa-miR-548aa	7	0.00147126
3	hsa-miR-3143	7	0.000191486
3	hsa-miR-5584-5p	5	0.00974832
3	hsa-miR-508-3p	11	0.000745673
3	hsa-miR-4477b	5	0.00309924
3	hsa-miR-518f-3p	5	0.00693568
3	hsa-miR-181a-5p	48	1.7337e-06
3	hsa-miR-96-5p	34	2.80107e-05
3	hsa-miR-497-5p	43	0.000164469
3	hsa-miR-22-3p	31	1.87116e-07
3	hsa-miR-197-3p	23	0.00060716
3	MAL13_U6_snRNA	6	0.000342667
3	hsa-miR-339-5p	18	0.00279362
3	hsa-miR-153-3p	23	0.00593294
3	hsa-miR-940	14	0.00126618
3	hsa-miR-3163	11	0.000875928
3	hsa-miR-1236-3p	9	0.00237518
3	hsa-miR-449a	34	0.00104249
3	hsa-miR-4440	5	0.000142393
3	hsa-miR-3677-3p	4	0.00108032
3	hsa-miR-3146	4	0.00613215
3	hsa-mir-103a-1	5	8.41324e-05
3	hsa-miR-3917	4	0.0016203
3	hsa-miR-126-3p	6	0.00218702
3	hsa-mir-24-1	5	2.3072e-05
3	hsa-miR-3192-5p	7	0.00481834
3	hsa-miR-4647	7	0.000159437
3	hsa-miR-4467	7	2.66565e-06
3	hsa-miR-1537-3p	3	0.00962715
3	hsa-mir-616	8	3.77827e-08
3	DMGDH	6	2.55688e-05
3	RN7SK	11	4.31917e-08
3	SCARNA23	6	4.8519e-05
3	LOC100272217	3	0.00768507
3	SNORA5C	4	0.00259875
3	SNORA21	4	0.00206982
3	SNORA31	9	3.04691e-07
3	SNHG9	5	0.000167413
3	SNORA52	5	0.000394897
3	SNORA50A	6	2.55688e-05
3	MAPKAPK5-AS1	5	0.000262886
3	SNORA64	6	8.55949e-05
3	LOC100288069	5	0.000227387
3	RNU6ATAC	7	2.77985e-05
3	SNORA5B	4	0.00124354
3	SNORD105B	4	0.00289505
3	SNORD38B	4	0.00142325
3	SNORD105	5	0.000227387
3	SNORD121A	5	0.000167413
3	SNORA9	6	0.000111119
3	SNORD38A	6	1.49054e-05
3	SNORD46	5	0.000571652
3	LOC100129617	4	0.000932733
3	FAM99B	3	0.00455225
3	SNORA58	4	0.00392082
3	DKFZP434I0714	4	0.00142325
3	XLOC_009911	5	6.95214e-05
3	LOC100129917	3	0.00768507
3	LINC00200	2	0.00969275
3	LOC100131655	4	0.000481653
3	hsa-miR-3666	19	0.00547137
3	hsa-miR-423-3p	14	0.000994685
3	hsa-miR-132-3p	36	2.84338e-06
3	hsa-miR-509-3p	17	3.7299e-05
3	hsa-miR-522-3p	7	0.0019601
3	hsa-miR-4306	20	2.87209e-06
3	hsa-miR-1229-5p	3	0.00391857
3	hsa-mir-1244-1	3	0.00680957
3	hsa-miR-615-3p	27	3.01452e-06
3	hsa-miR-933	4	0.00108032
3	hsa-miR-4505	8	0.000154606
3	hsa-mir-142	4	0.000932733
3	hsa-miR-4519	5	0.00780012
3	hsa-miR-4449	5	0.000227387
3	hsa-miR-139-5p	24	0.00608222
3	hsa-miR-555	7	2.13714e-05
3	hsa-miR-19b-3p	42	6.60808e-05
3	hsa-miR-4765	4	0.00289505
3	hsa-miR-4498	5	0.0050713
3	hsa-miR-607	10	0.000179771
3	hsa-miR-492	9	0.00405649
3	hsa-miR-3136-5p	5	0.00443637
3	hsa-miR-5586-3p	5	0.00873673
3	hsa-miR-3115	4	0.00516798
3	hsa-miR-665	14	0.000616253
3	hsa-mir-196a-2	6	1.41785e-06
3	hsa-miR-632	5	0.00109529
3	hsa-miR-3691-5p	4	0.00472642
3	hsa-miR-3184-5p	8	0.000242061
3	hsa-miR-378e	7	0.00382374
3	hsa-mir-3614	4	0.00321364
3	hsa-miR-1913	5	0.00541175
3	hsa-miR-571	5	0.000571652
3	hsa-mir-3064	6	6.49707e-05
3	hsa-miR-636	6	0.00472042
3	hsa-mir-4645	3	0.00282029
3	hsa-miR-548t-5p	10	0.000344788
3	hsa-miR-4532	6	0.00233339
3	hsa-miR-4448	5	0.00780012
3	hsa-miR-3651	4	0.00779119
3	hsa-mir-4726	4	0.00206982
3	hsa-miR-4420	6	0.00022543
3	hsa-mir-7-1	5	0.000227387
3	hsa-miR-4258	6	0.00134714
3	hsa-miR-4487	8	0.000180249
3	hsa-miR-1181	5	8.41324e-05
3	hsa-mir-548d-1	5	0.000195655
3	hsa-miR-1292-5p	5	0.00146138
3	hsa-miR-639	4	0.0016203
3	hsa-miR-3181	4	9.87958e-05
3	hsa-miR-4641	6	0.000160359
3	hsa-miR-642a-5p	9	0.000936329
3	hsa-miR-3177-3p	4	0.00392082
3	hsa-miR-1268b	4	0.00472642
3	hsa-mir-4633	3	0.00524438
3	hsa-mir-4659a	5	8.41324e-05
3	hsa-mir-3198-1	3	0.00680957
3	hsa-mir-3158-1	3	0.00334181
3	hsa-mir-4665	4	0.000129957
3	hsa-mir-425	5	8.41324e-05
3	MYEOV	6	0.000125965
3	hsa-mir-4800	4	0.000575245
3	hsa-miR-4322	4	0.0090465
3	hsa-mir-3198-2	3	0.00962715
3	hsa-miR-4754	3	0.00455225
3	GLB1	4	0.00392082
3	hsa-mir-3679	3	0.00768507
3	hsa-miR-4442	4	0.000799931
3	hsa-mir-7-3	3	0.00334181
3	CFL1	3	0.00455225
3	hsa-mir-4700	3	0.00282029
3	hsa-mir-4671	3	0.000385635
3	hsa-miR-718	5	3.70937e-05
3	SNORD16	4	0.00206982
3	SNHG12	4	0.00321364
3	SNORD2	4	0.00321364
3	DANCR	8	2.61527e-07
3	SNORD83B	5	0.000262886
3	HCG20	6	5.23302e-06
3	ERVK3-1	4	0.0016203
3	SCARNA21	4	0.00431094
3	SNORD12C	6	2.1493e-05
3	SNHG7	6	8.55949e-05
3	SNORD100	4	0.00392082
3	PVT1	7	6.49067e-06
3	LINC00244	2	0.00417815
3	RPPH1	6	5.62661e-05
3	SNORD74	6	8.55949e-05
3	SNORA63	5	0.00133064
3	SNORA2B	3	0.00768507
3	SNORD49A	6	1.7957e-05
3	RNU4ATAC	6	0.000378333
3	SNORD101	5	0.00044842
3	SNORA49	5	0.000142393
3	SNORD15B	5	2.3072e-05
3	SNORD37	6	5.62661e-05
3	LINC00324	8	1.69082e-07
3	SNORD26	4	0.00289505
3	SNORD72	4	0.00431094
3	LINC00319	5	3.70937e-05
3	SNORA51	4	0.0035553
3	RNU4-2	5	0.000302439
3	SNORD65	5	0.000571652
3	SMG7-AS1	4	0.00472642
3	RNU5F-1	4	0.00321364
3	SNORD14A	3	0.00862395
3	SNORA10	4	0.00124354
3	SNORA73B	5	0.00044842
3	SNORD54	4	0.00431094
3	SNORA3A	4	0.00563632
3	SNORD68	5	0.000642024
3	SNORD5	6	2.1493e-05
3	SCARNA5	4	0.00259875
3	SNORD4A	4	0.00392082
3	OLMALINC	6	8.55949e-05
3	SNORA14B	4	0.00321364
3	SNORD118	9	2.1723e-07
3	SNORA25	7	1.21436e-05
3	SNORD44	5	0.000195655
3	SNORD61	5	0.000100995
3	HCG27	4	0.000681054
3	HCG11	4	0.00516798
3	SNORD24	3	0.00962715
3	SNORD1B	6	5.62661e-05
3	SNORD88B	6	4.12931e-06
3	SNORD35B	4	0.00431094
3	SNORD12B	5	0.000801989
3	SNORA54	6	1.00524e-05
3	JPX	4	0.00516798
3	SNORA79	5	0.00044842
3	SNORA75	4	0.00392082
3	SCARNA4	4	0.00108032
3	SNORD25	4	0.00321364
3	SNORD104	4	0.00183555
3	SNORD14B	5	0.000227387
3	SNORA40	6	0.000125965
3	CFL1P1	7	2.00222e-07
3	SNORD93	6	2.55688e-05
3	CHIT1	3	0.00524438
3	SNORD76	4	0.00472642
3	SNORA46	6	3.55817e-05
3	SNORD88A	4	0.00392082
3	SNORD112	5	0.000302439
3	SNORA72	8	2.26392e-06
3	SNORA30	5	0.000892283
3	SNORA38B	4	0.00259875
3	LOC100289230	5	0.000167413
3	LINC00235	4	0.000481653
3	SNHG11	4	0.00259875
3	SNORA70	4	0.0090465
3	SNORD48	5	0.000346341
3	SNORD14C	3	0.00962715
3	SCARNA16	6	6.49707e-05
3	SCARNA2	7	4.61904e-06
3	SNORA62	4	0.00392082
3	SNORD79	4	0.00431094
3	SNORA2A	4	0.00183555
3	SNORD18A	5	8.41324e-05
3	SNORA16A	5	0.000167413
3	SNORD102	5	0.000120336
3	SNORA55	4	0.00183555
3	LINC00163	2	0.00281723
3	SNORA32	4	0.00206982
3	SNORA33	6	3.55817e-05
3	SNORD56	5	0.000346341
3	SNORD8	4	0.000932733
3	LINC00339	4	0.00183555
3	SNORD1C	6	1.22865e-05
3	SNORA35	5	5.6946e-05
3	SNORD14D	6	3.55817e-05
3	SNORD11B	3	0.00680957
3	SNORA7A	4	0.00431094
3	LINC00476	9	5.38526e-09
3	ZFAS1	4	0.00613215
3	FLJ42351	5	0.000227387
3	SNORD49B	7	4.5455e-07
3	SCARNA8	5	0.000142393
3	SNORD60	5	0.000642024
3	SNORD63	5	0.00120874
3	LOC440028	8	4.96308e-08
3	LINC00029	2	0.0076245
3	SNORD22	6	4.16495e-05
3	SNORA3B	4	0.00289505
3	LINC01187	2	0.00170966
3	LOC100499194	2	0.00969275
3	SNORD15A	4	0.00259875
3	LOC284912	3	0.000543935
3	hsa-miR-520d-3p	36	0.0022258
3	hsa-miR-21-5p	29	0.00104949
3	hsa-miR-4319	17	0.000570723
3	hsa-miR-874-3p	14	0.00122918
3	hsa-miR-4295	22	0.00361026
3	hsa-miR-4501	4	0.00431094
3	hsa-miR-4504	6	0.000550926
3	hsa-miR-634	4	0.0090465
3	hsa-miR-152-3p	32	0.000248879
3	hsa-miR-421	29	0.00414076
3	hsa-miR-4478	13	0.000147999
3	hsa-miR-328-3p	15	0.00357382
3	hsa-miR-6808-5p	12	0.00135334
3	hsa-miR-3929	12	0.000523079
3	hsa-miR-95-3p	7	0.000780441
3	hsa-miR-520g-3p	12	0.00959536
3	hsa-miR-4775	12	2.65062e-05
3	hsa-miR-4726-5p	4	0.00972074
3	hsa-let-7g-3p	5	0.00120874
3	hsa-miR-708-5p	18	0.0011348
3	hsa-miR-765	10	0.00065004
3	hsa-miR-4441	6	0.00935439
3	hsa-miR-125a-3p	22	0.00342756
3	hsa-miR-499a-5p	26	0.00048868
3	hsa-miR-504-5p	21	8.5456e-06
3	hsa-miR-3125	6	0.00581649
3	hsa-miR-8056	3	0.00156817
3	hsa-miR-346	15	0.0025521
3	hsa-miR-4500	31	3.16612e-06
3	hsa-miR-6829-3p	8	0.00369226
3	hsa-miR-16-2-3p	4	0.0090465
3	hsa-miR-195-3p	4	0.00840351
3	hsa-miR-31-5p	30	0.000232657
3	hsa-miR-548az-5p	8	0.00217633
3	VTRNA2-1	3	0.00962715
3	BB_U11	4	0.00183555
3	RNY1	4	0.00124354
3	VTRNA1-1	6	4.8519e-05
3	hsa-miR-606	5	0.00309924
3	hsa-miR-548al	4	0.000799931
3	hsa-miR-3133	8	0.00163041
3	hsa-miR-4521	5	0.00044842
3	hsa-miR-548e-3p	8	0.000538481
3	hsa-mir-1255b-2	4	0.00321364
3	hsa-miR-3128	7	5.10597e-05
3	hsa-miR-1294	6	0.000550926
3	hsa-miR-2909	4	0.00779119
3	hsa-mir-3613	5	0.000167413
3	hsa-miR-4451	5	0.00825923
3	hsa-miR-649	4	0.00720894
3	hsa-miR-3610	4	0.000265762
3	OAF	4	0.00108032
3	hsa-mir-181b-2	5	0.000120336
3	hsa-miR-601	5	0.00044842
3	hsa-miR-4503	4	0.00779119
3	hsa-miR-3661	5	0.00265625
3	hsa-miR-3655	4	0.00840351
3	hsa-mir-4667	4	0.000932733
3	hsa-miR-4479	4	0.00108032
3	hsa-mir-4795	3	0.00334181
3	hsa-mir-3180-5	3	0.00193551
3	hsa-mir-365a	3	0.00862395
3	hsa-mir-885	3	0.000385635
3	SNORA20	7	4.61904e-06
3	LINC00299	3	0.00282029
3	RPL23AP82	3	0.00455225
3	RNU5B-1	5	0.000718687
3	SNORD23	4	0.00142325
3	SCARNA7	6	4.8519e-05
3	SNORD4B	4	0.00472642
3	MIR4500HG	3	0.00235218
3	SNORD89	6	1.7957e-05
3	LOC284648	3	0.00768507
3	DLEU2	7	1.21436e-05
3	LINC00240	4	0.00183555
3	SNORD94	5	0.000167413
3	SNORA16B	4	0.00289505
3	RHPN1-AS1	7	7.79925e-08
3	KU-MEL-3	3	0.000738455
3	LOC643770	5	0.000120336
3	RNU6-1	4	0.000399433
3	LOC256880	4	0.00289505
3	LOC157273	2	0.00578347
3	LINC01344	4	0.000327745
3	SNORA68	6	0.000180132
3	FLJ22447	4	0.000212667
3	LOC727710	4	0.000681054
3	SNORA1	5	0.000227387
3	SNORD32A	6	4.16495e-05
3	LINC00111	3	0.00391857
3	LOC100506844	3	0.00768507
3	SNORD66	6	8.55949e-05
3	LINC00315	3	0.00334181
3	LOC100422737	2	0.00578347
3	SNORA70E	5	0.000167413
3	LL22NC03-104C7.1	2	0.00969275
3	SNORA81	4	0.00259875
3	SNORD62B	3	0.00768507
3	LOC100506023	4	0.000481653
3	LINC00114	3	0.00282029
3	SNORD62A	3	0.00524438
3	LINC01121	2	0.0076245
3	EMX2OS	3	0.00599639
3	SNORD33	5	0.000227387
3	CTB-78F1.2	3	0.000260387
3	SNORA74B	5	2.94409e-05
3	CDKN2B-AS1	4	0.000265762
3	KIRREL3-AS3	2	0.00281723
3	SCARNA13	4	0.00259875
3	WDFY3-AS2	3	0.00282029
3	SNORD126	5	2.94409e-05
3	LOC100286922	3	0.000972169
3	MLIP-IT1	2	0.000291511
3	RNY5	6	4.8519e-05
3	hsa-miR-3153	8	0.000913844
3	hsa-miR-148a-3p	36	2.10439e-06
3	hsa-miR-586	7	0.00063381
3	hsa-mir-4758	3	0.00455225
3	hsa-miR-939-5p	7	0.00314721
3	hsa-miR-558	8	0.000194324
3	hsa-mir-19b-1	6	3.55817e-05
3	hsa-miR-455-5p	17	0.00292256
3	hsa-mir-4691	4	0.000265762
3	hsa-mir-3130-2	3	0.00455225
3	CABIN1	4	0.00232394
3	hsa-mir-589	3	0.00524438
3	hsa-miR-1284	4	0.00840351
3	hsa-miR-4526	4	0.00392082
3	hsa-mir-4474	4	7.34383e-05
3	hsa-miR-548b-3p	5	0.00191043
3	hsa-miR-1908-5p	5	0.00873673
3	hsa-mir-219a-1	3	0.00334181
3	hsa-miR-2278	5	0.00735906
3	hsa-mir-4676	3	0.00962715
3	hsa-miR-621	5	0.000642024
3	hsa-miR-2116-5p	5	0.00146138
3	hsa-mir-16-1	5	0.000346341
3	hsa-miR-660-5p	4	0.00259875
3	hsa-miR-4669	3	0.00680957
3	hsa-miR-4320	4	0.00259875
3	hsa-mir-548aa-2	3	0.00391857
3	hsa-miR-597-5p	5	0.000989928
3	hsa-mir-3688-2	3	0.00124787
3	hsa-miR-4515	4	0.00516798
3	hsa-mir-3675	2	0.00578347
3	hsa-mir-624	5	2.94409e-05
3	hsa-miR-4255	4	0.00563632
3	hsa-mir-4757	3	0.00680957
3	hsa-mir-153-2	3	0.00156817
3	GPR160	5	0.000120336
3	SNORD17	6	4.8519e-05
3	LOC648987	4	0.00259875
3	LINC00094	4	0.00124354
3	RNA5S16	3	0.00193551
3	RNA5S17	3	0.00156817
3	USP12-AS2	4	0.000575245
3	NKAPP1	4	0.00124354
3	SEPT7P2	5	5.6946e-05
3	SNORD83A	4	0.00232394
3	SNORA19	5	0.000346341
3	SNORD42B	6	9.76962e-05
3	SNORA48	6	8.55949e-05
3	SNORD1A	4	0.00563632
3	SNORD51	4	0.00392082
3	LOC389247	4	0.00124354
3	VTRNA1-3	4	0.00206982
3	SNORD97	5	0.000195655
3	WHAMMP3	3	0.00282029
3	SNORD43	3	0.000972169
3	SNORD50A	4	0.00321364
3	LOC441242	3	0.00235218
3	OTUD6B-AS1	4	0.00232394
3	SNORD19B	6	4.8519e-05
3	SNORD19	5	0.000346341
3	SNORD64	4	0.000212667
3	SNORD9	3	0.00768507
3	HCG16	4	0.000327745
3	SNORA27	5	0.000394897
3	SNORA36A	6	7.58155e-07
3	RNU11	4	0.00259875
3	SCARNA18	4	0.0035553
3	LOC100506585	2	0.00281723
3	ATP11A-AS1	2	0.00578347
3	SCARNA12	4	0.00206982
3	MIR941-2	3	0.000738455
3	DNAJC3-AS1	4	0.000799931
3	MIR210HG	3	0.00455225
3	SNORA12	3	0.00862395
3	MLLT4-AS1	3	0.00524438
3	ADRA1A	2	0.00578347
3	GS1-594A7.3	2	0.00417815
3	SMIM10L2B	3	0.00124787
3	LOC284788	2	0.00417815
3	hsa-miR-425-3p	12	5.7285e-06
3	hsa-miR-378b	7	0.00679919
3	hsa-miR-6826-5p	4	0.000481653
3	hsa-mir-29a	2	0.0076245
3	hsa-miR-628-3p	4	0.0035553
3	hsa-miR-1180-3p	5	0.00146138
3	hsa-miR-520h	12	0.00213199
3	hsa-miR-4695-5p	8	0.00261362
3	TERC	6	6.49707e-05
3	TP53COR1	2	0.00417815
3	hsa-mir-125b-2	2	0.00969275
3	hsa-miR-3942-5p	5	0.00443637
3	hsa-mir-9-3	4	0.000481653
3	hsa-miR-577	6	0.00178922
3	hsa-miR-1304-5p	6	0.00178922
3	hsa-miR-6080	3	0.00235218
3	UBXN8	3	0.00862395
3	hsa-miR-3660	4	0.00972074
3	hsa-miR-4792	7	1.86507e-05
3	hsa-miR-1910-5p	4	0.00472642
3	hsa-mir-219a-2	2	0.00969275
3	hsa-mir-4709	4	0.000799931
3	hsa-mir-194-1	2	0.00969275
3	hsa-mir-9-2	2	0.00281723
3	hsa-mir-19b-2	2	0.00969275
3	RECQL4	3	0.000543935
3	THUMPD3-AS1	2	0.00417815
3	SNORD90	3	0.00235218
3	TTLL7-IT1	2	0.000864619
3	MIAT	4	0.000799931
3	CLUHP3	4	0.00124354
3	PSMG3-AS1	2	0.00578347
3	SNHG15	3	0.00193551
3	SNORD47	4	0.00613215
3	LINC00466	3	0.00391857
3	SNHG8	2	0.0076245
3	SNORD45B	4	0.00259875
3	SNORD45A	4	0.00108032
3	SNORD81	4	0.00516798
3	SNORD59A	4	0.000799931
3	RNU2-3P	2	0.00578347
3	SNORD42A	4	0.00232394
3	SNORD98	4	0.000481653
3	SCARNA3	3	0.00599639
3	TP73-AS1	2	0.00969275
3	RN7SKP90	2	0.000864619
3	OIP5-AS1	3	0.00235218
3	SNORA71D	4	0.00206982
3	SNORD53	2	0.00578347
3	LINC00630	3	0.00680957
3	SUZ12P1	5	0.000302439
3	LINC00473	2	0.00281723
3	CROCCP2	2	0.0076245
3	GABPB1-AS1	3	0.000738455
3	RNA5SP19	2	0.000864619
3	LINC00116	2	0.00281723
3	NBR2	2	0.00170966
3	TEN1-CDK3	3	9.53995e-05
3	TTN-AS1	2	0.00969275
3	KDM4A-AS1	2	0.00170966
3	C1RL-AS1	2	0.00281723
3	FER1L4	2	0.000864619
3	LINC00342	2	0.00170966
3	LINC00176	2	0.00170966
3	SEMA6A-AS1	2	0.00281723
3	HOXA11-AS	3	0.00768507
3	RN7SL2	2	0.00170966
3	FOXI3	2	0.0076245
3	SH3BP5-AS1	2	0.00281723
3	RN7SKP76	2	0.00281723
3	TTC28-AS1	2	0.00281723
3	MIR497HG	2	0.00281723
3	RN7SKP30	2	0.000864619
3	NPPA-AS1	3	9.53995e-05
3	RN7SKP180	2	0.00170966
3	MAP3K14-AS1	2	0.00170966
3	INTS6-AS1	2	0.00417815
3	MIR22HG	2	0.00969275
3	APTR	2	0.00281723
3	KIF9-AS1	2	0.00281723
3	PAN3-AS1	2	0.00281723
3	LINC00174	3	0.000164831
3	hsa-miR-892b	4	0.00289505
3	hsa-miR-3167	9	0.000562799
3	hsa-miR-6809-5p	4	0.00563632
3	hsa-miR-711	4	0.00321364
3	hsa-miR-1178-3p	5	0.00175089
3	hsa-miR-548ah-5p	8	0.00874819
3	hsa-miR-6834-3p	3	0.00962715
3	hsa-miR-4799-3p	3	0.00768507
3	hsa-miR-885-3p	4	0.00321364
3	hsa-miR-5047	6	0.00191515
3	hsa-mir-4680	3	0.00680957
3	CNIH3	3	0.00962715
3	hsa-mir-4747	3	0.00235218
3	hsa-miR-574-3p	4	0.000681054
3	hsa-mir-1270	2	0.00281723
3	hsa-miR-4637	4	0.00142325
3	hsa-mir-548h-3	2	0.00578347
3	hsa-mir-1289-2	2	0.00578347
3	SNORD117	5	0.000195655
3	SNORD31	4	0.00259875
3	SNHG1	4	0.00779119
3	LINC00337	3	0.00962715
3	ZDHHC20-IT1	3	0.00193551
3	ACAP2-IT1	4	0.00124354
3	FLVCR1-AS1	4	0.00183555
3	DLEU1	4	0.00108032
3	ZNF37BP	5	4.62013e-05
3	SNORA67	4	0.00232394
3	SCARNA15	4	0.00124354
3	MTVR2	2	0.0076245
3	LINC00472	4	0.000167659
3	LINC00261	3	0.00235218
3	LINC00310	3	0.000164831
3	HCG17	2	0.0076245
3	MIG7	3	0.00156817
3	SCARNA10	3	0.00768507
3	LOC100130992	4	7.34383e-05
3	LOC401320	2	0.00170966
3	LOC100506393	2	0.00578347
3	ST7-AS2	2	0.00417815
3	hsa-miR-6763-5p	5	0.00287157
3	hsa-miR-3150a-3p	5	0.0050713
3	hsa-miR-3940-3p	5	0.00133064
3	SPPL2B	2	0.00969275
3	WDR7-OT1	2	0.00281723
3	ARHGAP5-AS1	3	0.00768507
3	HOTAIR	5	0.000642024
3	MCM3AP-AS1	2	0.00969275
3	DYX1C1-CCPG1	2	0.00969275
3	BCDIN3D-AS1	2	0.00170966
3	ASB16-AS1	2	0.00578347
3	PINK1-AS	2	0.0076245
3	NSUN6	2	0.00281723
3	hsa-miR-6762-5p	4	0.00124354
3	hsa-let-7a-2-3p	5	0.00120874
3	hsa-miR-4473	5	0.00109529
3	LINC00184	3	0.000385635
3	MIR99AHG	4	0.000575245
3	SNORA29	4	0.00259875
3	MGC72080	3	0.00680957
3	COL18A1-AS1	3	0.00334181
3	hsa-miR-377-5p	8	0.00935535
3	hsa-miR-519b-3p	13	0.00530684
3	hsa-miR-4653-3p	4	0.0035553
3	GNAS-AS1	2	0.00170966
3	hsa-miR-34b-3p	6	0.00134714
3	hsa-miR-4777-5p	3	0.00962715
3	hsa-miR-4330	4	0.00321364
3	hsa-miR-6840-5p	2	0.0076245
3	hsa-miR-548at-5p	6	0.00134714
3	hsa-miR-485-3p	6	0.00581649
3	hsa-miR-4706	4	0.00720894
3	hsa-miR-6874-5p	3	0.00282029
3	CTB-1I21.1	2	0.00281723
3	hsa-miR-6500-5p	2	0.00969275
3	LINC00313	3	0.00962715
3	HCG9	3	0.00193551
3	KCNQ1DN	2	0.00969275
4	CRNDE	19	0.0087301
4	hsa-miR-130a-3p	18	0.00510578
4	hsa-miR-211-5p	15	0.0012291
4	hsa-miR-301a-3p	18	0.00407387
4	hsa-miR-218-5p	17	0.0015684
4	hsa-miR-203a-3p	21	0.00027278
4	MALAT1	24	0.000832637
4	hsa-miR-340-5p	22	0.00432588
4	hsa-miR-376c-3p	15	0.000423404
4	hsa-miR-153-3p	14	0.000794477
4	hsa-miR-129-5p	23	0.000175926
4	hsa-miR-499a-5p	12	0.00559279
4	hsa-miR-147a	7	0.00684299
4	hsa-miR-4723-3p	4	0.00864271
4	hsa-miR-874-3p	8	0.00169521
4	hsa-miR-32-5p	15	0.00721724
4	hsa-miR-410-3p	18	0.00643815
4	hsa-miR-363-3p	14	0.0075973
4	hsa-miR-3613-3p	6	0.00709389
4	hsa-miR-425-5p	10	0.00999585
4	hsa-miR-29b-2-5p	3	0.00653535
4	hsa-miR-3140-3p	4	0.00200814
4	hsa-miR-454-3p	18	0.00185501
4	hsa-miR-431-5p	10	0.00667055
4	hsa-miR-653-5p	12	0.00379017
4	hsa-miR-210-3p	10	0.00230202
4	hsa-miR-146b-5p	13	0.00217147
4	hsa-miR-19b-1-5p	4	0.00119957
4	hsa-miR-101-3p	17	0.00283376
4	hsa-miR-18a-5p	14	0.00479983
4	hsa-miR-452-5p	7	0.00476189
4	hsa-miR-548z	6	0.00126812
4	hsa-miR-339-5p	12	0.000204387
4	hsa-miR-4635	6	0.00271282
4	hsa-miR-190a-5p	11	0.00919178
4	hsa-miR-3175	6	0.000416344
4	hsa-miR-190b	11	0.00509172
4	hsa-miR-4776-3p	3	0.00589439
4	hsa-miR-6833-3p	5	0.00855783
4	hsa-miR-148a-3p	14	0.00384821
4	hsa-miR-128-3p	19	0.000616757
4	hsa-miR-448	17	0.00175986
4	hsa-miR-506-3p	15	0.00933198
4	hsa-miR-548ac	5	0.00584658
4	hsa-miR-191-3p	4	0.00813984
4	hsa-miR-3163	6	0.0031393
4	hsa-miR-4484	3	0.00165664
4	hsa-miR-19b-3p	17	0.00912396
4	hsa-miR-3153	4	0.0089016
4	hsa-miR-4453	4	0.000896634
4	hsa-miR-3661	3	0.00687077
4	hsa-mir-194-2	2	0.00470129
4	hsa-miR-1258	2	0.00915106
4	LINC00526	3	0.000749479
4	SNORA52	3	0.0021188
4	SNORA17B	3	0.00246713
4	SNORA48	3	0.00326513
4	LOC143666	3	0.00103745
4	SNORA58	3	0.00228885
4	SNORA17A	3	0.00151811
4	RNU12	3	0.00326513
4	LOC400548	2	0.00831698
4	hsa-miR-5701	3	0.00326513
4	HOTAIRM1	3	0.00126341
4	hsa-miR-5003-5p	3	0.00165664
4	hsa-miR-485-3p	5	0.000518837
4	hsa-mir-4777	2	0.00409294
4	hsa-mir-3913-1	2	0.00534865
4	LINC00114	2	0.00603445
4	SCARNA9L	2	0.00470129
4	LOC339807	2	0.00603445
4	PSORS1C3	2	0.000975009
5	hsa-miR-34c-5p	16	0.00217819
5	hsa-miR-3922-5p	3	0.0010332
5	hsa-miR-1246	2	0.00975835
5	hsa-miR-4791	2	0.00617021
5	hsa-miR-4436b-5p	3	0.00244541
5	hsa-miR-548d-3p	6	0.000544752
5	hsa-miR-335-5p	22	0.00404252
5	hsa-miR-92a-3p	17	0.00541335
5	hsa-miR-873-5p	11	0.00812556
5	hsa-miR-548ac	5	0.00379943
5	hsa-miR-4326	3	0.00278642
5	hsa-miR-504-5p	8	0.00419802
5	hsa-miR-27a-3p	18	0.00124828
5	hsa-miR-146a-5p	14	0.000173403
5	hsa-miR-452-5p	8	0.000576082
5	hsa-miR-205-5p	11	0.00782622
5	hsa-mir-34a	2	0.000795827
5	hsa-miR-27b-3p	17	0.0066765
5	hsa-miR-103a-3p	18	0.0017048
5	hsa-miR-520g-3p	7	0.00407512
5	hsa-miR-520e	15	0.0073266
5	hsa-miR-10a-5p	10	0.00464478
5	hsa-miR-10b-5p	9	0.00501108
5	hsa-miR-339-5p	9	0.00441599
5	hsa-miR-193b-3p	11	0.00975867
5	hsa-miR-644a	3	0.0044364
5	hsa-miR-6873-3p	6	0.00212278
5	hsa-miR-490-5p	2	0.00898159
5	hsa-miR-361-3p	3	0.00886974
5	HULC	2	0.00898159
5	hsa-miR-380-3p	3	0.00627881
6	TUG1	25	9.75342e-05
6	CRNDE	23	0.000129416
6	hsa-miR-429	18	0.000391867
6	hsa-miR-129-5p	20	0.00131354
6	hsa-miR-98-5p	19	0.000582093
6	hsa-miR-202-3p	15	0.00945394
6	hsa-let-7g-5p	17	0.00150353
6	hsa-let-7c-5p	17	0.00975529
6	hsa-miR-195-5p	19	0.00167963
6	hsa-let-7a-5p	17	0.00496447
6	hsa-miR-15b-5p	19	0.00574501
6	hsa-miR-491-5p	12	0.00331547
6	hsa-miR-526a	5	0.00790807
6	MALAT1	20	0.00914366
6	hsa-miR-9-5p	17	0.00275465
6	hsa-let-7b-5p	24	0.000173101
6	hsa-miR-34c-5p	15	0.00820158
6	hsa-miR-330-3p	7	0.00218587
6	hsa-miR-381-3p	19	0.00043858
6	hsa-miR-185-5p	13	0.00945889
6	hsa-miR-19a-5p	3	0.00530137
6	hsa-miR-19b-2-5p	3	0.00380323
6	hsa-miR-4750-3p	2	0.0074496
6	hsa-miR-186-5p	22	0.00412704
6	hsa-miR-182-5p	15	0.00348807
6	hsa-miR-7-1-3p	4	0.00420815
6	hsa-miR-7-2-3p	4	0.00179117
6	hsa-miR-4781-5p	2	0.00673328
6	hsa-miR-874-3p	7	0.00495359
6	hsa-miR-5187-5p	3	0.00033256
6	hsa-miR-4458	11	0.00415602
6	hsa-miR-548an	4	0.000865917
6	hsa-miR-6778-3p	7	0.00633315
6	hsa-miR-99b-5p	5	0.00425775
6	hsa-miR-6516-3p	3	0.00336975
7	hsa-miR-23a-3p	15	0.00660606
7	hsa-miR-190a-5p	12	0.000440382
7	hsa-miR-340-5p	19	0.0029077
7	hsa-miR-421	13	0.00331017
7	hsa-miR-410-3p	17	0.00124145
7	hsa-miR-296-3p	9	0.000844456
7	hsa-miR-96-5p	13	0.00175072
7	hsa-miR-548b-5p	4	0.002664
7	hsa-miR-599	9	0.00441679
7	hsa-miR-548d-5p	4	0.00215109
7	hsa-miR-605-5p	3	0.00435956
7	hsa-miR-652-3p	4	0.00304906
7	hsa-miR-645	2	0.00638982
7	hsa-miR-544a	13	0.00144375
7	hsa-miR-144-3p	15	0.00714907
7	hsa-miR-9-5p	14	0.00729437
7	hsa-miR-101-3p	14	0.00450466
7	hsa-miR-300	16	0.00154121
7	hsa-miR-484	9	0.00161107
7	hsa-miR-34a-5p	21	4.17432e-06
7	hsa-miR-137	13	0.00271386
7	hsa-miR-143-3p	12	0.00180973
7	hsa-miR-218-5p	13	0.00711365
7	hsa-miR-132-3p	12	0.00421568
7	hsa-miR-449b-5p	12	0.000418336
7	hsa-miR-185-5p	14	0.00069731
7	hsa-miR-221-3p	14	0.00108918
7	hsa-miR-449a	18	4.17845e-05
7	hsa-miR-182-5p	13	0.00474906
7	hsa-miR-497-5p	19	0.000225891
7	hsa-miR-92a-3p	17	0.00133272
7	hsa-miR-4802-3p	3	0.000920711
7	hsa-miR-942-3p	2	0.00821029
7	hsa-miR-219a-5p	8	0.0017789
7	hsa-miR-30d-5p	17	0.00104896
7	hsa-miR-206	13	0.00231144
7	hsa-let-7b-5p	18	0.00382444
7	hsa-miR-34c-5p	16	0.000526452
7	hsa-miR-196a-5p	12	0.00136666
7	hsa-let-7c-5p	16	0.00395444
7	hsa-miR-16-5p	18	0.00347425
7	hsa-miR-374a-5p	16	0.0072278
7	hsa-miR-384	9	0.00427001
7	hsa-miR-6838-5p	5	0.00920462
7	hsa-miR-154-5p	10	0.00338548
7	hsa-miR-424-5p	16	0.00429434
7	hsa-miR-488-3p	11	0.00799731
7	hsa-let-7i-5p	15	0.00364193
7	hsa-miR-149-5p	11	0.00483825
7	hsa-miR-15b-5p	19	0.000724861
7	hsa-miR-216b-5p	10	0.0062517
7	hsa-miR-4644	6	0.00147248
7	hsa-miR-3620-3p	3	0.00456697
7	hsa-let-7g-3p	3	0.00217487
7	hsa-miR-1238-3p	4	0.00122679
7	hsa-miR-342-3p	9	0.00973036
7	hsa-miR-181c-5p	15	0.00235123
7	hsa-miR-3663-5p	4	0.00294944
7	hsa-miR-6838-3p	2	0.00953793
7	hsa-miR-6079	3	0.00545591
7	hsa-miR-495-3p	20	0.000279985
7	hsa-miR-339-5p	8	0.00655395
7	hsa-miR-181d-5p	20	0.000123247
7	hsa-miR-205-5p	11	0.00290829
7	hsa-miR-130a-3p	16	0.00255162
7	hsa-miR-302b-3p	15	0.00229559
7	hsa-miR-135b-5p	12	0.00107595
7	hsa-miR-30e-5p	19	0.000169943
7	hsa-miR-28-5p	9	0.00630583
7	hsa-miR-139-5p	11	0.00462129
7	hsa-miR-373-3p	16	0.00322387
7	hsa-miR-188-5p	6	0.000112729
7	hsa-miR-19b-3p	16	0.00206368
7	hsa-miR-3619-5p	7	0.00216802
7	hsa-miR-155-5p	13	0.00559513
7	hsa-miR-302a-3p	20	2.40316e-05
7	hsa-miR-153-3p	13	0.00026148
7	hsa-miR-503-5p	12	0.0027555
7	hsa-miR-146b-5p	10	0.00822534
7	hsa-miR-646	4	0.00813984
7	hsa-miR-4524b-5p	4	0.0015161
7	hsa-miR-1-3p	14	0.00140339
7	hsa-miR-664a-3p	3	0.00435956
7	hsa-miR-211-5p	13	0.00111304
7	hsa-miR-370-3p	8	0.00893885
7	hsa-miR-4782-3p	4	0.00979739
7	hsa-miR-1255a	3	0.00435956
7	hsa-miR-574-3p	2	0.0075804
7	hsa-miR-3155a	3	0.0081082
7	hsa-miR-615-3p	11	0.000353813
7	hsa-miR-581	3	0.00358778
7	hsa-miR-3928-3p	3	0.00902773
7	H19	2	0.0075804
7	hsa-miR-543	13	0.00857537
7	hsa-miR-1273f	5	0.000722806
7	hsa-miR-4524a-5p	4	0.00248461
7	hsa-miR-4434	5	0.00034896
7	hsa-miR-585-3p	2	0.00297793
7	hsa-miR-3185	4	0.00223138
7	hsa-miR-877-3p	7	0.00244076
7	RNU1-1	9	4.20574e-05
7	hsa-miR-4641	3	0.00231068
7	hsa-miR-4660	3	0.00274926
7	hsa-miR-4683	3	0.00259781
7	hsa-miR-6787-5p	3	0.00245164
7	hsa-miR-4706	3	0.00191842
7	hsa-miR-4774-5p	2	0.00953793
7	hsa-miR-1908-5p	4	0.000730036
7	hsa-miR-620	3	0.00435956
7	hsa-miR-4257	4	0.00720396
7	hsa-miR-4450	2	0.00821029
7	hsa-miR-4516	4	0.00257323
7	hsa-miR-551a	3	0.00670381
7	hsa-miR-1252-5p	3	0.0081082
7	hsa-miR-1914-5p	3	0.00231068
7	hsa-miR-4498	3	0.00545591
7	hsa-miR-4274	2	0.00821029
7	hsa-mir-340	2	0.00339121
7	hsa-miR-1204	3	0.000379096
7	hsa-miR-3610	2	0.004781
7	VTRNA2-1	2	0.00886288
7	hsa-miR-151b	2	0.00697349
7	hsa-mir-4758	2	0.0052933
7	hsa-miR-553	2	0.00339121
7	hsa-miR-1277-3p	2	0.00953793
7	hsa-mir-128-1	2	0.00697349
7	OAF	2	0.00953793
7	hsa-mir-378d-2	2	0.00339121
7	hsa-miR-1181	2	0.00953793
7	hsa-mir-548f-2	2	0.000293955
7	hsa-mir-3622b	2	0.000612891
7	hsa-mir-3622a	2	0.000293955
7	hsa-mir-1285-1	2	0.00821029
7	hsa-mir-4756	2	0.000612891
7	hsa-mir-4799	2	0.00339121
7	hsa-miR-643	3	0.000920711
7	hsa-mir-26a-2	2	0.00886288
7	hsa-mir-4800	2	0.00697349
7	hsa-miR-4681	2	0.00638982
7	hsa-mir-4640	2	0.00259012
7	hsa-miR-4785	2	0.0075804
7	hsa-mir-194-1	2	0.00104317
7	hsa-mir-4781	2	0.00953793
7	ANO10	2	0.004781
7	hsa-mir-16-2	2	0.00429303
7	hsa-mir-4757	2	0.00697349
7	hsa-miR-4523	2	0.00697349
7	hsa-mir-4728	2	0.004781
7	hsa-mir-593	2	0.00821029
7	hsa-miR-718	2	0.00697349
7	hsa-mir-4666a	2	0.00259012
7	PPP1R16A	2	0.00821029
7	HCG20	2	0.00953793
7	SNORA78	2	0.00953793
7	LOC728730	2	0.0075804
7	PVT1	3	0.00157063
7	RNA5S16	2	0.00297793
7	LOC100272217	2	0.0075804
7	MIR4500HG	2	0.00339121
7	LOC100288911	2	0.00638982
7	LOC389641	2	0.00638982
7	RNA5S17	2	0.00259012
7	HAR1A	2	0.00297793
7	SNORA59A	2	0.00821029
7	LINC00319	2	0.00697349
7	RAET1K	2	0.00582967
7	SNORA37	2	0.00821029
7	RHPN1-AS1	2	0.00697349
7	KU-MEL-3	2	0.00158235
7	LINC00466	2	0.004781
7	SUCLA2-AS1	2	0.0052933
7	HCG27	2	0.0075804
7	LINC00162	2	0.00297793
7	SMCR2	2	0.0075804
7	SNORA73A	2	0.00886288
7	TP53TG1	2	0.00821029
7	SNORD36A	2	0.00953793
7	CHIT1	2	0.00582967
7	GPC5-IT1	2	0.00297793
7	PPBPP2	2	0.00222806
7	SNORD127	2	0.00638982
7	DLEU1	2	0.00953793
7	ARHGAP5-AS1	2	0.0075804
7	ZNF37BP	2	0.0075804
7	PVRL3-AS1	2	0.00259012
7	LINC00315	2	0.00429303
7	MGC15885	2	0.0052933
7	SNORD8	2	0.00886288
7	LOC100506368	2	0.004781
7	SNORA35	2	0.00821029
7	LY6G5C	2	0.00129929
7	FLJ42969	2	0.004781
7	SNORD11B	2	0.00697349
7	SCARNA3	2	0.00638982
7	SNORD103A	2	0.00953793
7	ENDOV	2	0.00429303
7	SNORD62B	2	0.0075804
7	NAV2-AS4	2	0.000612891
7	LOC643441	2	0.00189204
7	LINC00313	2	0.00886288
7	MINOS1P1	2	0.00953793
7	SNORD124	2	0.00582967
7	SNORD62A	2	0.00582967
7	STK24-AS1	2	0.0052933
7	SNORD36B	2	0.00886288
7	EWSAT1	2	0.000814264
7	LOC284865	2	0.00339121
7	SNORD91B	2	0.00821029
7	SNORA71C	2	0.00158235
7	MIG7	2	0.00259012
7	LINC00612	2	0.0052933
7	DNAJC3-AS1	2	0.00821029
7	TUSC8	2	0.00222806
7	SNORA11	2	0.00697349
7	LOC729609	2	0.00158235
7	DKFZp451B082	2	0.000293955
7	DCUN1D2-AS	2	0.000177007
7	MLLT4-AS1	2	0.00582967
7	LOC400548	2	0.0052933
7	LOC339803	2	0.00104317
7	FLJ41941	2	0.00429303
7	FLJ42102	2	0.00158235
7	LOC283332	2	0.000612891
7	LOC388942	2	0.000177007
8	hsa-miR-1296-5p	4	0.000867486
8	hsa-miR-410-3p	14	0.00436109
8	hsa-let-7a-5p	14	0.00282216
8	hsa-miR-6840-3p	5	0.00120333
8	hsa-miR-6894-5p	3	0.00665273
8	hsa-miR-6720-5p	6	0.000536998
8	MALAT1	16	0.0063491
8	hsa-miR-186-5p	18	0.00199464
8	FENDRR	20	0.00330165
8	hsa-miR-4793-3p	4	0.0080846
8	hsa-miR-4637	2	0.00803494
8	hsa-miR-6867-5p	5	0.0039094
8	hsa-miR-8080	2	0.00914721
8	hsa-miR-6874-3p	2	0.00803494
8	hsa-miR-4298	2	0.00858292
8	hsa-miR-6760-3p	2	0.00698854
8	hsa-miR-1258	3	0.000122642
8	hsa-miR-1276	3	0.00967446
8	hsa-miR-4727-3p	2	0.00649045
8	hsa-miR-133b	7	0.00933514
8	hsa-miR-3120-5p	3	0.00481494
9	hsa-miR-20a-5p	13	0.00290532
9	hsa-miR-302b-3p	10	0.00536226
9	hsa-miR-500a-5p	4	0.000286814
9	hsa-miR-301b-3p	13	0.000161015
9	hsa-miR-106b-5p	12	0.00777824
9	hsa-miR-149-5p	10	0.000279993
9	hsa-miR-130a-3p	13	0.00034142
9	hsa-miR-300	10	0.00803204
9	hsa-miR-148a-3p	8	0.008762
9	hsa-miR-454-3p	11	0.00183376
9	hsa-miR-148b-3p	9	0.00597241
9	TUG1	12	0.00840179
9	hsa-miR-122-5p	9	0.00575251
9	hsa-miR-6126	2	0.00684813
9	hsa-miR-6895-3p	3	0.00309567
9	hsa-miR-135b-5p	8	0.00357289
9	hsa-miR-423-3p	5	0.00348085
9	hsa-miR-6752-5p	2	0.00870465
9	hsa-miR-379-3p	2	0.00831719
9	hsa-miR-4327	2	0.00324676
10	hsa-miR-30a-5p	11	0.00617685
10	hsa-miR-142-3p	8	0.00532836
10	hsa-miR-130b-3p	10	0.00996793
10	hsa-miR-181c-5p	10	0.00605845
10	hsa-miR-149-5p	10	0.000316225
10	hsa-miR-510-5p	4	0.00940306
10	hsa-miR-4319	6	0.0020938
10	hsa-miR-320b	9	0.00846337
10	hsa-miR-590-3p	17	0.000870176
10	hsa-miR-124-3p	14	0.000624188
10	hsa-miR-27a-3p	12	0.00109763
10	hsa-miR-26b-5p	13	0.0098437
10	hsa-miR-25-3p	11	0.00165334
10	hsa-miR-92a-3p	11	0.00538042
10	hsa-miR-367-3p	10	0.00221566
10	hsa-miR-520a-5p	4	0.00423563
10	hsa-miR-374a-5p	13	0.00109397
10	hsa-miR-374b-5p	12	0.00289549
10	hsa-miR-186-5p	15	0.000882847
10	hsa-miR-181d-5p	12	0.00287928
10	hsa-miR-193a-3p	6	0.00399713
10	hsa-miR-100-5p	6	0.000157524
10	hsa-miR-497-5p	14	0.000182406
10	hsa-miR-129-5p	12	0.00289549
10	hsa-miR-492	4	0.00307567
10	hsa-miR-3157-5p	3	0.00247015
10	hsa-miR-371a-5p	11	4.65835e-05
10	hsa-miR-6837-5p	2	0.00935922
10	hsa-miR-1538	3	0.00031515
10	hsa-miR-6828-5p	3	0.00137256
10	CRNDE	16	2.85339e-05
10	MALAT1	13	0.00424013
10	hsa-miR-196b-5p	7	0.00893783
10	hsa-miR-495-3p	18	2.06597e-06
10	hsa-miR-4714-3p	2	0.00895282
10	hsa-miR-128-3p	13	0.000135622
10	hsa-miR-3919	3	0.00176372
10	hsa-miR-873-5p	10	0.000191763
10	hsa-miR-466	3	0.00322647
10	hsa-miR-548o-3p	3	0.00114517
10	hsa-miR-1323	3	0.00104108
10	TUG1	12	0.00943531
10	hsa-miR-29a-3p	10	0.000650394
10	hsa-miR-29b-3p	11	0.000433912
10	hsa-miR-410-3p	14	0.000133869
10	hsa-miR-103a-3p	13	0.000404884
10	hsa-miR-197-3p	8	0.00114069
10	hsa-miR-107	14	7.72387e-05
10	hsa-miR-187-3p	5	0.00243805
10	hsa-miR-10a-5p	8	0.000843804
10	hsa-miR-421	10	0.00163771
10	RNU1-1	5	0.00322616
10	TERC	2	0.00816458
10	hsa-miR-323a-3p	4	0.00289653
10	hsa-miR-384	9	0.000110766
10	hsa-miR-320d	9	0.00551112
10	hsa-miR-320a	17	1.3285e-06
10	hsa-miR-548g-5p	4	0.000997547
10	hsa-miR-362-3p	8	0.00682264
10	hsa-miR-548aj-5p	4	0.0010544
10	hsa-miR-4324	3	0.00411078
10	hsa-miR-21-5p	10	0.000805466
10	hsa-miR-548aw	3	0.00942552
10	hsa-miR-573	3	0.00114517
10	hsa-miR-4795-5p	4	7.23144e-05
10	hsa-miR-4779	4	0.00133864
10	hsa-miR-4736	3	0.00376376
10	hsa-miR-155-5p	9	0.00841407
10	hsa-miR-18b-5p	9	0.00134394
10	hsa-miR-223-3p	7	0.00494688
10	hsa-miR-4476	4	0.000227662
10	hsa-miR-206	10	0.00119853
10	hsa-miR-376c-3p	8	0.00473574
10	hsa-miR-194-5p	8	0.00528973
10	hsa-miR-338-3p	8	0.00406809
10	hsa-miR-383-5p	9	0.000828109
10	hsa-miR-548ai	2	0.00855459
10	hsa-miR-4639-5p	3	0.000249614
10	hsa-miR-1250-3p	3	0.00540539
10	hsa-miR-548c-3p	7	3.81779e-05
10	hsa-miR-153-5p	3	0.00675821
10	hsa-miR-663a	5	2.23974e-05
10	hsa-miR-370-3p	6	0.00833022
10	hsa-miR-409-5p	3	0.00793764
10	hsa-miR-494-3p	12	0.000819871
10	hsa-miR-590-5p	9	0.000602226
10	hsa-miR-762	3	0.00149613
10	hsa-miR-29c-3p	12	5.19369e-05
10	hsa-miR-744-5p	5	0.00168372
10	hsa-miR-4795-3p	3	0.00125562
10	hsa-miR-300	11	0.00295451
10	hsa-miR-140-5p	10	6.33216e-05
10	hsa-miR-182-5p	9	0.00742888
10	hsa-miR-5571-5p	3	0.00598426
10	hsa-miR-3134	2	0.00534755
10	hsa-miR-24-1-5p	3	0.00554679
10	hsa-miR-138-1-3p	2	0.00309071
10	hsa-miR-548d-3p	4	0.00206047
10	hsa-miR-92b-3p	9	0.00633517
10	hsa-miR-4519	3	0.00176372
10	hsa-miR-548z	4	0.00255996
10	hsa-miR-3173-3p	3	0.00322647
10	hsa-miR-1908-5p	3	0.001908
10	hsa-miR-522-3p	3	0.00486171
10	hsa-miR-6891-5p	3	0.00125562
10	hsa-miR-365a-3p	7	0.00117334
10	hsa-miR-423-3p	5	0.00370781
10	hsa-mir-142	3	8.57344e-05
10	hsa-miR-1288-3p	3	0.000270368
10	hsa-miR-3122	4	0.0040124
10	hsa-miR-3115	3	0.000339226
10	hsa-miR-451a	4	0.00283844
10	hsa-mir-128-1	2	0.00261766
10	hsa-mir-3064	2	0.00816458
10	hsa-miR-636	3	0.0034353
10	hsa-mir-450b	2	0.000824481
10	hsa-mir-3607	2	0.00261766
10	hsa-mir-4761	2	0.00110513
10	hsa-mir-3667	2	0.000583862
10	hsa-miR-3656	2	0.00977372
10	hsa-mir-4726	2	0.00503418
10	hsa-mir-7-1	3	0.000176947
10	DLG2	2	0.00443394
10	hsa-miR-3680-5p	2	0.00740947
10	hsa-miR-3939	2	0.00284953
10	hsa-mir-4774	2	0.00126031
10	hsa-mir-4733	2	0.00218207
10	EXOC4	2	0.00668795
10	hsa-mir-30c-1	2	0.00472962
10	hsa-miR-4734	2	0.00566968
10	hsa-mir-550a-2	2	0.00197848
10	hsa-mir-4716	2	0.00218207
10	IPP	3	0.00365223
10	hsa-mir-624	2	0.00239515
10	hsa-mir-4677	3	9.62225e-05
10	hsa-miR-4523	2	0.00261766
10	hsa-mir-4639	2	0.00309071
10	hsa-mir-542	2	0.000959836
10	SNORD16	2	0.00503418
10	SNORD17	2	0.00740947
10	XIST	3	0.00021126
10	SNHG12	2	0.00633993
10	SSR4P1	2	0.00472962
10	SNORD83B	3	0.000193611
10	SNHG6	2	0.00816458
10	SNORD73A	2	0.00534755
10	SNORA78	2	0.00360071
10	SNORD117	2	0.00503418
10	SNHG7	2	0.00895282
10	SNORA24	2	0.00704448
10	SNORD100	2	0.00704448
10	SNORD36C	2	0.00443394
10	SNORD96B	2	0.00110513
10	RNU4ATAC	3	0.00085134
10	SNORD103B	2	0.00503418
10	SNORD47	2	0.00895282
10	SNORD72	2	0.00740947
10	SNORA51	3	0.000249614
10	SNORD65	2	0.00778286
10	SNORD27	2	0.00566968
10	SNORA21	2	0.00503418
10	FTX	3	0.000161243
10	LOC728752	2	0.00261766
10	LINC00526	2	0.00334112
10	SNORA53	3	0.000390862
10	SNORA3A	3	0.000364455
10	SNORD68	2	0.00816458
10	SNORD94	2	0.00472962
10	SNORA16B	2	0.00600049
10	SNORD83A	2	0.00534755
10	SNORA84	2	0.00600049
10	SNORA14B	2	0.00633993
10	SNHG9	2	0.00472962
10	SNORA52	2	0.00668795
10	SNORD28	3	0.000339226
10	SNORA17B	2	0.00740947
10	SNORD45B	2	0.00566968
10	SNORD18C	2	0.00414718
10	SNORD24	2	0.00334112
10	SNORA28	2	0.00503418
10	SNORD1B	3	0.00031515
10	SNORD12B	2	0.00895282
10	LOC100288069	3	0.000176947
10	SNORA5B	2	0.00386942
10	SNORD25	2	0.00633993
10	SNORD14B	2	0.00534755
10	SNORA57	3	0.00031515
10	LOC256880	3	0.00021126
10	SNORD50B	2	0.00566968
10	SNORA40	3	0.000477375
10	SNORD111B	2	0.00600049
10	SNORD58B	2	0.00178445
10	SNORD36A	2	0.00360071
10	LINC01617	2	0.00386942
10	SNORD96A	2	0.00386942
10	SNORD88A	2	0.00704448
10	GAS5	3	0.000724586
10	LOC100289230	2	0.00472962
10	SND1-IT1	2	0.00443394
10	SNHG5	3	0.000508717
10	SNORD50A	2	0.00633993
10	SNORD48	3	0.00022992
10	SNORA9	2	0.00977372
10	SNORD78	3	0.000161243
10	SCARNA2	2	0.00778286
10	MIR17HG	2	0.00816458
10	SNORD79	2	0.00740947
10	SNORA2A	2	0.00472962
10	SNORA16A	2	0.00472962
10	SNORD66	2	0.00895282
10	SNORD46	2	0.00778286
10	SNORA74A	3	0.000119635
10	SNORD30	2	0.00600049
10	SNORA33	2	0.00668795
10	SNORA81	2	0.00566968
10	SNORA36A	2	0.00197848
10	RNU11	2	0.00566968
10	SCARNA18	3	0.000249614
10	SNORD14D	2	0.00668795
10	LINC00476	2	0.00600049
10	ZFAS1	2	0.00895282
10	RNVU1-6	2	0.00309071
10	SNORD35A	2	0.00472962
10	SNORA71D	2	0.00503418
10	SNORA13	3	0.000146473
10	SNORD36B	2	0.00334112
10	SCARNA9L	2	0.00110513
10	SNORA44	2	0.00566968
10	SNORD91B	2	0.00309071
10	SNORA3B	2	0.00600049
10	SNORD111	2	0.00600049
10	LOC93622	2	0.00284953
10	HCG14	2	0.00414718
10	SNORA41	2	0.00197848
10	hsa-miR-148b-3p	9	0.0065757
10	hsa-miR-383-3p	4	0.00603722
10	hsa-miR-576-5p	4	8.11571e-05
10	hsa-miR-6783-3p	3	0.00273919
10	hsa-miR-4477b	3	0.000943182
10	hsa-miR-4664-5p	2	0.00704448
10	hsa-miR-4704-3p	2	0.00472962
10	hsa-miR-3529-5p	3	0.00675821
10	hsa-miR-548x-5p	3	0.00962216
10	hsa-miR-4720-3p	2	0.00600049
10	hsa-miR-3689a-5p	2	0.00261766
10	hsa-miR-548l	3	0.00708368
10	hsa-miR-181a-3p	2	0.00935922
10	hsa-miR-4526	2	0.00704448
10	hsa-miR-4441	3	0.00512919
10	hsa-miR-8052	3	0.000943182
10	hsa-miR-1183	3	0.00176372
10	hsa-miR-302b-5p	3	0.0081154
10	hsa-miR-618	3	0.000193611
10	hsa-miR-6871-3p	2	0.00895282
10	hsa-miR-185-3p	2	0.00935922
10	hsa-miR-604	2	0.00633993
10	hsa-miR-3960	2	0.00895282
10	hsa-miR-4804-3p	2	0.00284953
10	hsa-miR-3125	3	0.00387736
10	hsa-mir-124-3	2	0.000699134
10	hsa-mir-4645	2	0.0014253
10	hsa-miR-4434	3	0.00583621
10	hsa-miR-3124-5p	2	0.00197848
10	hsa-mir-3150a	2	0.00261766
10	hsa-miR-598-3p	2	0.00197848
10	TFEB	2	0.00704448
10	hsa-miR-602	2	0.00197848
10	ITGB6	2	0.00197848
10	hsa-mir-1233-2	2	0.000383806
10	hsa-mir-4666a	2	0.000959836
10	GTSE1-AS1	2	0.00239515
10	SNORD23	2	0.00414718
10	SNORD80	2	0.00895282
10	SNORD37	2	0.00778286
10	SNORA59A	2	0.00309071
10	LINC00211	2	0.000699134
10	SNORA22	2	0.00778286
10	SNORA37	2	0.00309071
10	SNORD54	2	0.00740947
10	SCARNA5	2	0.00566968
10	SNORA77	2	0.00935922
10	LINC00652	2	0.00284953
10	RNU7-1	2	0.00472962
10	SNORA61	2	0.00566968
10	LOC389247	2	0.00386942
10	CIDECP	2	0.00566968
10	SNORD76	2	0.00778286
10	SNORA38B	2	0.00566968
10	SNORD105	2	0.00534755
10	SNORA65	2	0.00778286
10	SNORA60	2	0.00443394
10	SNORD56	2	0.00633993
10	FLJ42351	2	0.00534755
10	KLKP1	2	0.00284953
10	MINOS1P1	2	0.00360071
10	SNORD60	2	0.00816458
10	RERG-IT1	2	0.000959836
10	SNORD52	2	0.00309071
10	SNORA69	2	0.00386942
10	LOC400958	2	0.000299157
10	ANKRD10-IT1	2	0.00503418
10	LOC152225	2	0.000699134
10	LOC646903	2	0.00160003
10	hsa-miR-3199	3	0.00125562
10	hsa-miR-4516	3	0.00499437
10	hsa-miR-4515	2	0.00816458
11	hsa-miR-543	9	0.00467624
11	hsa-miR-93-5p	13	0.0013232
11	hsa-miR-302d-3p	9	0.00883179
11	hsa-miR-29b-3p	11	0.000121055
11	hsa-miR-27b-3p	10	0.00656566
11	hsa-miR-106b-5p	14	0.000239724
11	hsa-miR-129-5p	10	0.00852227
11	hsa-miR-192-5p	7	0.00797898
11	hsa-miR-29c-3p	9	0.00134598
11	hsa-miR-374a-5p	10	0.00967853
11	hsa-miR-26b-5p	12	0.00799884
11	MALAT1	12	0.00355306
11	hsa-miR-204-5p	8	0.00531311
11	hsa-miR-4262	8	0.000310129
11	hsa-miR-106a-5p	13	0.00055569
11	hsa-miR-424-5p	10	0.00666231
11	hsa-miR-497-5p	10	0.00662997
11	hsa-miR-612	3	0.00563348
11	hsa-miR-17-5p	15	0.000109245
11	hsa-miR-548x-5p	3	0.00654879
11	hsa-miR-3924	3	0.00550945
11	hsa-miR-633	2	0.00683437
11	hsa-miR-3617-3p	2	0.00198692
11	hsa-miR-184	5	0.00246389
11	hsa-miR-1910-5p	2	0.0059362
11	hsa-miR-150-5p	7	0.00732141
11	hsa-miR-503-5p	8	0.00322077
11	hsa-miR-5193	3	0.00725376
11	hsa-miR-29a-3p	9	0.000930758
11	hsa-miR-5581-5p	2	0.00536997
11	ANCR	6	0.0040244
11	hsa-miR-3926	3	0.00754787
11	hsa-miR-636	3	0.00230801
11	hsa-miR-423-3p	5	0.00200872
11	hsa-miR-1286	2	0.00779021
11	hsa-miR-320e	2	0.00845897
11	hsa-miR-3611	3	0.00104108
11	hsa-miR-4764-3p	2	0.00150046
12	hsa-miR-384	7	0.00284501
12	hsa-miR-6134	3	0.00540539
12	hsa-miR-26b-5p	15	0.00135997
12	hsa-miR-139-5p	8	0.00498839
12	hsa-miR-548az-3p	3	0.00387736
12	TUG1	12	0.00943531
12	hsa-miR-8485	6	0.00527577
12	FENDRR	17	0.000865822
12	hsa-miR-212-3p	8	0.00495168
12	hsa-miR-6827-5p	2	0.00855459
12	hsa-miR-5591-5p	2	0.00386942
12	hsa-miR-4300	2	0.00633993
12	CRNDE	14	0.000397475
12	hsa-miR-122-5p	9	0.00633517
12	hsa-miR-5008-5p	2	0.00778286
12	hsa-miR-494-3p	11	0.00274621
12	hsa-miR-17-3p	4	0.00495543
12	hsa-miR-4529-5p	2	0.00472962
12	hsa-miR-199b-3p	2	0.00816458
12	hsa-miR-652-3p	3	0.00569039
12	hsa-miR-3129-5p	2	0.00816458
12	hsa-miR-6895-5p	2	0.00778286
12	hsa-miR-493-3p	3	0.000270368
12	hsa-miR-129-2-3p	2	0.00360071
12	hsa-miR-5681a	3	0.00143351
12	HELLPAR	2	0.000299157
12	HOTAIR	2	0.00816458
12	hsa-miR-6856-3p	2	0.00740947
13	hsa-miR-186-5p	13	0.00789626
13	hsa-miR-93-5p	14	0.00198235
13	hsa-miR-302c-3p	10	0.00815201
13	hsa-miR-520c-3p	11	0.00241853
13	hsa-miR-590-5p	9	0.000670222
13	hsa-miR-4739	3	0.00670381
13	hsa-miR-199a-5p	8	0.00174547
13	hsa-miR-4325	3	0.000887772
13	hsa-miR-6816-3p	2	0.0020355
13	FENDRR	21	9.47637e-06
13	hsa-miR-544a	9	0.0033516
13	hsa-miR-4679	2	0.00651935
13	hsa-miR-34c-5p	11	0.0014981
13	hsa-miR-210-3p	6	0.00623971
13	hsa-miR-8063	3	0.00548188
13	hsa-miR-4698	3	0.00754335
13	hsa-miR-708-5p	6	0.00466918
13	hsa-miR-424-5p	13	0.000756315
13	hsa-miR-15b-5p	13	0.00177338
13	hsa-miR-539-5p	11	0.00400486
13	hsa-miR-499a-5p	9	0.000837599
13	hsa-miR-16-5p	13	0.00294863
13	hsa-miR-6856-5p	3	0.00479223
13	hsa-miR-877-3p	6	0.000901281
13	hsa-miR-101-3p	10	0.00531817
13	hsa-miR-4477b	3	0.000983474
13	hsa-miR-1182	2	0.00724338
13	hsa-miR-208a-3p	6	0.000887414
13	hsa-miR-618	2	0.00583049
13	hsa-miR-4478	4	0.00708436
13	hsa-miR-323a-3p	4	0.00305188
13	hsa-miR-10b-3p	2	0.00879501
13	hsa-miR-10a-3p	2	0.00651935
13	hsa-miR-3184-3p	2	0.0054994
14	hsa-miR-16-5p	11	0.00244835
14	hsa-miR-424-5p	9	0.00868795
14	hsa-miR-365a-3p	5	0.00802156
14	hsa-miR-17-5p	11	0.00433745
14	hsa-miR-196b-5p	8	0.000397094
14	hsa-miR-130b-3p	10	0.00140127
14	hsa-miR-149-5p	9	0.00018413
14	hsa-miR-31-5p	10	5.91871e-05
14	hsa-miR-4695-5p	3	0.00523881
14	hsa-miR-29c-3p	7	0.00916178
14	hsa-miR-4779	4	0.000493831
14	hsa-miR-93-5p	11	0.00431883
14	hsa-miR-200b-3p	10	0.000377602
14	hsa-miR-302e	8	0.00455062
14	hsa-miR-20b-5p	10	0.00624097
14	hsa-miR-1-3p	12	7.63815e-06
14	hsa-miR-133b	6	0.001727
14	hsa-miR-485-5p	7	0.00818296
14	hsa-miR-520b	8	0.00894797
14	hsa-miR-373-3p	9	0.00721262
14	hsa-miR-146b-5p	8	0.000581215
14	hsa-miR-4279	4	0.00319059
14	hsa-miR-371a-5p	8	0.0007325
14	hsa-miR-4312	5	2.09009e-07
14	hsa-miR-339-5p	5	0.00899725
14	hsa-miR-933	2	0.00214217
14	hsa-miR-1281	3	0.00263303
14	hsa-miR-33b-5p	6	0.00966307
14	hsa-miR-223-3p	6	0.00530249
14	C1QTNF6	2	0.00806229
14	hsa-miR-7113-5p	2	0.00806229
14	hsa-miR-452-5p	4	0.00694384
14	hsa-miR-3662	3	0.00734773
14	hsa-miR-942-5p	3	0.00545216
14	hsa-miR-3127-5p	2	0.00612461
14	hsa-mir-550a-1	2	0.000745607
14	hsa-miR-604	2	0.00378905
14	hsa-miR-626	2	0.00399906
14	hsa-miR-648	2	0.00748388
14	hsa-miR-2909	2	0.00612461
14	hsa-miR-4477a	3	0.00270271
14	hsa-miR-1204	2	0.00198672
14	hsa-miR-4784	3	0.00482748
14	hsa-miR-569	2	0.00835883
14	hsa-miR-4741	2	0.00586783
14	hsa-miR-579-3p	3	0.00182713
14	KCTD9	2	0.00536958
14	hsa-miR-4477b	2	0.00959324
14	hsa-mir-3150a	2	0.00155416
14	hsa-miR-4685-5p	2	0.00777064
14	hsa-mir-3202-1	2	0.00155416
14	hsa-miR-601	2	0.00421438
14	hsa-miR-3939	2	0.00169269
14	hsa-miR-1181	2	0.00214217
14	hsa-miR-943	2	0.00720206
14	hsa-mir-548d-1	2	0.00300258
14	hsa-miR-3661	2	0.00896643
14	hsa-miR-621	2	0.00489188
14	hsa-mir-16-1	2	0.00378905
14	hsa-miR-652-3p	4	0.000170772
14	hsa-miR-4674	2	0.00777064
14	TFEB	2	0.00421438
14	hsa-mir-3913-1	2	0.000745607
14	hsa-miR-3138	2	0.00806229
14	hsa-miR-566	2	0.00489188
14	FGFR1	2	0.00806229
14	hsa-miR-3618	2	0.00512814
14	hsa-mir-320b-2	2	0.00319111
14	hsa-mir-1224	2	0.0028195
14	hsa-mir-3926-1	2	0.000745607
14	hsa-mir-26a-2	2	0.00198672
14	hsa-miR-574-3p	2	0.00169269
14	GLB1	2	0.00421438
14	hsa-mir-3679	2	0.00169269
14	hsa-mir-4804	2	0.00169269
14	CNPY4	2	0.00319111
14	hsa-mir-629	2	0.00246978
14	hsa-mir-4668	2	0.00183688
14	hsa-mir-3116-1	2	0.000653471
14	hsa-mir-4717	2	0.00214217
14	TRAPPC9	2	0.00338504
14	PPP1R16A	2	0.00183688
14	SNORD17	2	0.00443497
14	SNORD2	2	0.00378905
14	SNORD83B	2	0.00338504
14	RPL23AP82	2	0.00117287
14	ERVK3-1	2	0.00264189
14	SNORD82	2	0.00443497
14	SNORA78	2	0.00214217
14	SNORD117	2	0.00300258
14	SNORA24	2	0.00421438
14	SNORD119	2	0.00378905
14	LOC728730	2	0.00169269
14	SCARNA14	2	0.00246978
14	PVT1	2	0.00512814
14	SNORD74	2	0.00536958
14	SNORD4B	2	0.00466082
14	SNORA63	2	0.00665332
14	SCARNA23	2	0.00443497
14	SNHG1	2	0.00612461
14	SNORD103B	2	0.00300258
14	SNORD47	2	0.00536958
14	SNORA22	2	0.00466082
14	DLEU2	2	0.00612461
14	SNORA10	2	0.0023032
14	SNORD54	2	0.00443497
14	SNORA53	2	0.00536958
14	LINC00240	2	0.0028195
14	SNORD75	2	0.00246978
14	TERC	3	0.000155022
14	OLMALINC	2	0.00536958
14	SNHG9	2	0.0028195
14	SNORD118	2	0.00777064
14	SNORA11B	2	0.00155416
14	SNORD28	2	0.00489188
14	SNORA50A	2	0.00358437
14	SUCLA2-AS1	2	0.00117287
14	TMEM132A	2	0.000843645
14	SNORD18C	2	0.00246978
14	SNORA77	2	0.00561615
14	RNU6ATAC	2	0.00777064
14	SNORA19	2	0.00378905
14	SNORD42B	2	0.00561615
14	SNORA80E	2	0.00399906
14	SNORD81	2	0.00489188
14	SNORD103C	2	0.00300258
14	LOC256880	2	0.00358437
14	PAXBP1-AS1	2	0.0028195
14	SNORD86	2	0.0023032
14	SNORD111B	2	0.00358437
14	SNORD70	2	0.00246978
14	SNORD42A	2	0.00319111
14	SNORD91A	2	0.00183688
14	SNORD88A	2	0.00421438
14	SNORA72	2	0.00748388
14	SNORD127	2	0.00142133
14	SNORD29	2	0.00300258
14	SNORA50C	2	0.00300258
14	SNORA68	2	0.0069252
14	SNORD121A	2	0.0028195
14	FLJ27354	2	0.000745607
14	SNORD19B	2	0.00443497
14	SNORD48	2	0.00378905
14	SNORA9	2	0.00586783
14	SNORD78	2	0.00300258
14	ARHGAP5-AS1	2	0.00169269
14	SNORA62	2	0.00421438
14	SNORA55	2	0.0028195
14	SNORD66	2	0.00536958
14	SNORA36B	2	0.00300258
14	SNORD12	2	0.00399906
14	SNORD110	2	0.0023032
14	SNORA56	2	0.00117287
14	DKFZP434I0714	2	0.00246978
14	SCARNA20	2	0.00338504
14	SNORD20	2	0.00358437
14	SNORD77	2	0.00489188
14	SNORD18B	2	0.00183688
14	FRMD6-AS1	2	0.00117287
14	SCARNA9L	2	0.000653471
14	SNORA44	2	0.00338504
14	SNORD91B	2	0.00183688
14	SNORD15A	2	0.00338504
14	CASC2	2	0.00129422
14	hsa-miR-495-3p	11	0.00159643
14	hsa-miR-3657	2	0.00489188
14	hsa-miR-3140-5p	2	0.00264189
14	hsa-miR-383-5p	8	0.000596648
14	hsa-miR-7159-5p	2	0.00512814
14	hsa-miR-4530	3	0.00111406
14	hsa-miR-204-5p	7	0.00936751
14	hsa-miR-6780a-5p	4	0.00485548
14	hsa-miR-181d-5p	10	0.00342095
14	hsa-miR-548c-3p	4	0.00551955
14	hsa-miR-4316	2	0.00612461
14	hsa-miR-320e	2	0.00665332
14	hsa-miR-4276	2	0.00959324
14	hsa-miR-630	2	0.00777064
15	hsa-miR-544a	8	0.00136547
15	hsa-miR-1271-5p	8	0.000394068
15	hsa-miR-300	11	0.000175032
15	hsa-miR-135b-5p	7	0.00233477
15	hsa-miR-34a-5p	11	0.000157724
15	hsa-miR-494-3p	9	0.00280679
15	hsa-miR-495-3p	11	0.000961529
15	hsa-miR-410-3p	10	0.00133567
15	hsa-miR-424-5p	10	0.00167616
15	hsa-miR-27a-3p	9	0.0035128
15	hsa-miR-103a-3p	9	0.00422715
15	hsa-miR-382-5p	7	0.00674027
15	hsa-miR-499a-5p	7	0.00189509
15	hsa-miR-520a-3p	8	0.00474124
15	MALAT1	10	0.0074806
15	hsa-miR-30a-5p	10	0.00161494
15	hsa-miR-30c-5p	11	0.000415851
15	hsa-miR-30e-5p	9	0.00507556
15	hsa-miR-128-3p	12	1.98564e-05
15	hsa-miR-744-5p	4	0.00343884
[truncated: 542 more rows]
