# Supplementary material for: Multiomics analysis profile acute liver injury module clusters to compare the therapeutic efficacy of bifendate and muaddil sapra
Source: Sci Rep. 2019 Mar 13;9:4335. doi: 10.1038/s41598-019-40356-5 (PMC6416310; doi:10.1038/s41598-019-40356-5)
Supplement: Supplementary file 4 — Dataset 4 [file 41598_2019_40356_MOESM4_ESM.xls]

## Sheet: TF_Pivot_result
Table S4. TF pivot of control module
module	pivot	moduleLinks	Pvalue
2	TF_FOXO1	7	0.00466842
2	TF_NFAT5	2	0.0106384
2	TF_ESRRA	2	0.044274
2	TF_SP1	23	0.00103944
2	TF_AATF	2	0.0251107
2	TF_MAX	2	0.0341646
2	TF_DAXX	2	0.0172275
2	TF_FOXA2	5	0.0279282
2	TF_POU2F2	4	0.00523129
2	TF_DMTF1	2	0.044274
2	TF_ETV4	4	0.00321039
2	TF_FOXO4	2	0.0341646
2	TF_MAF	3	0.00383629
2	TF_NFYA	3	0.0249342
2	TF_EPAS1	4	0.00179972
2	TF_ERG	2	0.044274
2	TF_ETS1	6	0.0411059
2	TF_HNF1A	5	0.00737456
2	TF_SIRT1	4	0.0242897
2	TF_JUNB	4	0.000363451
2	TF_NR5A1	4	0.0159048
2	TF_PAX2	3	0.0205895
2	TF_ZFPM1	2	0.0172275
2	TF_ZEB1	3	0.0205895
2	TF_NHLH2	2	0.0172275
2	TF_CREB1	4	0.0432966
2	TF_ELK3	2	0.00547505
2	TF_DNMT3A	2	0.044274
2	TF_DNMT3B	2	0.00547505
2	TF_PAX8	2	0.0172275
3	TF_NFKB1	32	1.2462e-11
3	TF_WT1	4	0.00494141
3	TF_MYF6	2	0.0430041
3	TF_PPARA	6	0.0125441
3	TF_DMTF1	3	0.00366613
3	TF_NFE2L2	9	0.000325397
3	TF_CEBPB	6	0.00807618
3	TF_TRP53	16	0.00166384
3	TF_JUN	18	6.93769e-06
3	TF_ESR2	3	0.0335859
3	TF_EGR1	7	0.0304339
3	TF_ETS1	9	0.000742027
3	TF_NFIC	3	0.00982778
3	TF_REL	4	0.0295722
3	TF_RELA	14	0.000511876
3	TF_SP1	21	0.00443196
3	TF_FOS	7	0.00900294
3	TF_HDAC1	5	0.0059078
3	TF_IRF1	4	0.0201599
3	TF_JUND	2	0.0331696
3	TF_NR3C1	4	0.00753041
3	TF_STAT3	10	0.00168485
3	TF_ETS2	5	0.00423491
3	TF_IKZF1	4	0.00390656
3	TF_RUNX1	3	0.0335859
3	TF_STAT1	6	0.00273973
3	TF_ATF2	3	0.028531
3	TF_CEBPG	2	0.00530579
3	TF_SIN3A	2	0.0331696
3	TF_MTA1	4	0.000196376
3	TF_SP7	3	0.0335859
3	TF_ARNTL	3	0.012699
3	TF_PPARGC1A	4	0.00910622
3	TF_ELK1	2	0.0331696
3	TF_CREB1	4	0.0412044
3	TF_HDAC3	2	0.0331696
3	TF_KCNIP3	2	0.0430041
3	TF_CHD7	2	0.0167105
3	TF_NCOR1	3	0.000719972
3	TF_GABPA	2	0.0331696
3	TF_GATA3	3	0.0335859
3	TF_NCOR2	2	0.0167105
3	TF_SMAD7	2	0.0430041
3	TF_TRP63	3	0.00737577
4	TF_EZH2	2	0.0283811
4	TF_SP1	11	0.0117859
4	TF_SP3	5	0.0201917
4	TF_TFAP2A	2	0.01474
4	TF_PROX1	2	0.0283811
4	TF_SPI1	3	0.0400562
4	TF_SOX7	2	0.00107142
4	TF_XBP1	2	0.0246261
4	TF_EOMES	2	0.0051617
5	TF_SP1	9	0.0195646
5	TF_CEBPA	3	0.00552715
5	TF_MYC	3	0.0385215
5	TF_NFKB1	9	0.00282348
5	TF_POU4F1	2	0.00613526
5	TF_CTNNB1	6	0.00030669
5	TF_ID1	2	0.011702
5	TF_KLF4	2	0.0336523
5	TF_HIF1A	2	0.0405334
5	TF_SP3	5	0.00823528
5	TF_ETV5	2	0.00335202
5	TF_NR5A2	2	0.0304039
5	TF_NR3C1	2	0.0336523
5	TF_AHR	2	0.0441571
5	TF_PAX3	2	0.0370304
5	TF_ETS1	4	0.0121002
5	TF_BRCA1	2	0.00613526
5	TF_POU2F1	2	0.0370304
5	TF_NR4A2	2	0.0139057
5	TF_ETV4	2	0.0214839
5	TF_LMX1B	2	0.00335202
6	TF_NKX3-1	2	0.000659985
6	TF_SMAD3	3	0.0363734
6	TF_SP1	11	0.00165308
6	TF_SP3	4	0.0348123
6	TF_SRF	3	0.00261711
6	TF_TCF4	3	0.00261711
6	TF_NFKB1	9	0.00239819
6	TF_RELA	5	0.0335807
6	TF_NANOG	2	0.035529
6	TF_GLI2	2	0.0180155
6	TF_RUNX2	5	0.00144299
6	TF_SMAD1	4	0.000383331
6	TF_MSX1	2	0.013318
6	TF_EP300	4	0.0118601
6	TF_ID2	2	0.011205
6	TF_SMAD7	2	0.00587066
6	TF_SP7	2	0.026166
7	TF_SP1	11	5.4524e-05
7	TF_EP300	3	0.0246696
7	TF_ZEB1	2	0.00917615
7	TF_HNF4A	3	0.00611096
7	TF_MECP2	2	0.0119417
7	TF_NFE2L2	3	0.0177528
8	TF_PPARA	3	0.0110441
8	TF_E2F1	4	0.00139382
9	TF_SP1	6	0.039106
9	TF_FOXO1	3	0.0108457
9	TF_LDB1	2	0.00462718
9	TF_LEF1	2	0.0368642
9	TF_NOTCH1	2	0.0198263
9	TF_CTNNB1	4	0.00257905
9	TF_EPAS1	2	0.00648479
9	TF_STAT1	2	0.0412089
10	TF_STAT3	4	0.00897359
11	TF_FOXM1	2	0.00936285
11	TF_LEF1	2	0.0177274
11	TF_NFKB1	6	0.00122423
11	TF_SMAD3	3	0.00356646
11	TF_SMAD4	3	0.00198482
11	TF_SNAI1	2	0.01468
11	TF_SNAI2	2	0.00175148
11	TF_SOX9	2	0.01468
11	TF_TCF3	2	0.0322808
11	TF_TWIST1	2	0.01468
11	TF_ZEB1	2	0.00348728
11	TF_TRP53	4	0.0203763
11	TF_RELA	3	0.0414489
11	TF_CEBPB	2	0.0296076
11	TF_NFE2L2	2	0.0454215
11	TF_EGR1	4	0.000945353
11	TF_SPI1	2	0.0270299
11	TF_CHD4	2	0.000239044
11	TF_MITF	2	0.0137206
12	TF_TRP53	6	0.000634631
12	TF_MYC	2	0.0432771
12	TF_NFATC1	2	0.00386414
12	TF_NFATC2	2	0.00866461
12	TF_PPARG	2	0.0448973
12	TF_EGR1	3	0.0116837
12	TF_POU2F1	2	0.00787164
12	TF_SMAD3	2	0.0432771
13	TF_IRF1	2	0.0133882
13	TF_IRF8	2	0.0113888
13	TF_NFATC2	2	0.00953532
13	TF_PPARG	2	0.0490905
13	TF_REL	3	0.000936986
13	TF_TBX21	2	0.00214308
13	TF_STAT3	3	0.0178624
14	TF_IRF8	2	0.00936285
14	TF_RB1	2	0.00711361
14	TF_HDAC1	2	0.0137206
14	TF_NFATC1	2	0.00348728
14	TF_STAT3	3	0.0135282
14	TF_SPI1	2	0.0270299
14	TF_PAX6	2	0.0309324
15	TF_EPAS1	2	0.00212172
15	TF_MYC	2	0.0285178
16	TF_RELA	3	0.0180934
16	TF_TRP53	3	0.0419929
17	TF_NFKB1	3	0.0265482
18	TF_STAT1	3	0.000295838
18	TF_MSX2	2	0.0028257
18	TF_RUNX2	2	0.0218116
18	TF_SIRT1	2	0.00476758
18	TF_HIF1A	2	0.00311601
18	TF_NOTCH1	2	0.00373692
18	TF_FOXO1	2	0.016368
19	TF_CEBPB	2	0.0121769
