# Supplementary material for: Multiomics analysis profile acute liver injury module clusters to compare the therapeutic efficacy of bifendate and muaddil sapra
Source: Sci Rep. 2019 Mar 13;9:4335. doi: 10.1038/s41598-019-40356-5 (PMC6416310; doi:10.1038/s41598-019-40356-5)
Supplement: Supplementary file 5 — Dataset 5 [file 41598_2019_40356_MOESM5_ESM.xls]

## Sheet: bifendate
Table S5. Target genes for bifendate therapy
bifendate	logFC.conbine.module.	AveExpr.x	t.x	P.Value.x	module	logFC.module.control.	AveExpr.y	t.y	P.Value.y
BARX2	-4.05577	-1.19277	-2.79204	0.0229297	BARX2	4.32142	-1.19277	2.97491	0.0172564
BRI3	-3.34699	-1.31628	-2.70389	0.0263197	BRI3	3.75807	-1.31628	3.03599	0.0157037
CDC27	-3.26086	-0.871615	-2.67559	0.027514	CDC27	3.86689	-0.871615	3.17285	0.0127296
CDH17	-5.44953	-0.914037	-3.33843	0.00990098	CDH17	4.17627	-0.914037	2.55842	0.0330757
CLDN8	-4.994	-0.870987	-2.90208	0.0193185	CLDN8	5.46307	-0.870987	3.17467	0.0126943
CYP2C18	-6.12317	-0.00560464	-2.90412	0.0192576	CYP2C18	7.09225	-0.00560464	3.36373	0.00953074
CYP4F2	-5.1117	-0.994101	-4.01632	0.00367093	CYP4F2	6.2189	-0.994101	4.88626	0.00113149
CYTB	-4.02627	-0.809747	-2.8892	0.019709	CYTB	3.54562	-0.809747	2.54429	0.0338198
DAPK3	-5.36063	-0.697283	-2.95366	0.0178335	DAPK3	5.56354	-0.697283	3.06546	0.0150071
DLX1	-3.7864	-0.922568	-2.43223	0.0403511	DLX1	3.63833	-0.922568	2.33711	0.0468823
EVPL	-5.18151	-0.447767	-3.21022	0.0120245	EVPL	4.9329	-0.447767	3.05619	0.0152226
GPDS1	-4.26364	-0.905176	-3.38938	0.00917019	GPDS1	3.72904	-0.905176	2.9644	0.0175393
GSTO1	-5.28142	-0.957071	-3.34758	0.00976545	GSTO1	5.03416	-0.957071	3.19085	0.0123846
HIST1H4H	-4.26464	-1.06577	-2.34329	0.046428	HIST1H4H	5.38638	-1.06577	2.95965	0.0176689
HMGB1	-4.41327	-1.39245	-2.86082	0.0205985	HMGB1	4.86677	-1.39245	3.15478	0.0130858
IGHD1-14	-6.75586	-1.68461	-3.04308	0.0155331	IGHD1-14	5.45499	-1.68461	2.45712	0.0387985
IGHD3-10	-2.93727	-1.39817	-2.56144	0.032919	IGHD3-10	4.51713	-1.39817	3.93916	0.00409668
LIPF	-4.42842	-0.482341	-2.86794	0.0203713	LIPF	4.87569	-0.482341	3.1576	0.0130296
MCL1	-3.8932	-0.878404	-2.57798	0.0320735	MCL1	4.97212	-0.878404	3.29242	0.0106138
MMP13	-4.34766	-0.881658	-2.65429	0.0284491	MMP13	4.07386	-0.881658	2.48713	0.0370062
MNX1	-3.92189	-0.745041	-2.89298	0.0195935	MNX1	3.89375	-0.745041	2.87222	0.0202361
MST1	-4.2994	-1.28933	-3.69843	0.00580057	MST1	3.88382	-1.28933	3.34094	0.00986365
NARF	-5.31759	-2.10352	-2.91345	0.0189807	NARF	6.2047	-2.10352	3.39948	0.0090322
NCAPD3	-3.36082	-1.48976	-2.47497	0.0377219	NCAPD3	7.7582	-1.48976	5.71328	0.000408844
NR3C1P1	-6.78917	0.0877926	-2.86323	0.0205213	NR3C1P1	5.51693	0.0877926	2.32668	0.0476602
PALD1	-5.85342	-1.6214	-3.97687	0.00388234	PALD1	3.63493	-1.6214	2.46961	0.0380422
PLK1	-4.56989	-0.578777	-2.39818	0.0425771	PLK1	4.38642	-0.578777	2.3019	0.0495594
POC1A	-6.62826	-0.252736	-2.69201	0.0268143	POC1A	7.03154	-0.252736	2.8558	0.0207598
POM121	-4.97721	-1.43835	-4.75317	0.00134501	POM121	4.20251	-1.43835	4.01334	0.00368647
PPP2R5B	-4.49534	-0.899005	-2.42819	0.0406091	PPP2R5B	5.55983	-0.899005	3.00318	0.0165187
PTPRC	-3.22138	-1.63081	-2.93008	0.018497	PTPRC	7.40786	-1.63081	6.738	0.000131125
RET	-4.58334	-0.55641	-2.87681	0.0200921	RET	5.00255	-0.55641	3.13994	0.0133864
SCZD3	-4.37102	-0.638302	-3.14296	0.0133246	SCZD3	3.34121	-0.638302	2.40248	0.0422895
SGCB	-5.49621	-0.467684	-2.76115	0.0240636	SGCB	6.0471	-0.467684	3.0379	0.0156575
SLC12A3	-3.85375	-0.793889	-2.62319	0.0298729	SLC12A3	3.74582	-0.793889	2.54972	0.0335319
SNX8	-5.52154	-0.499794	-3.5203	0.00754145	SNX8	5.81826	-0.499794	3.70948	0.00570766
ST13	-2.51441	-1.21729	-2.42927	0.0405399	ST13	2.59503	-1.21729	2.50716	0.0358561
STAR	-4.39886	-0.607556	-2.62204	0.0299271	STAR	4.3713	-0.607556	2.60561	0.0307098
TIMM10B	-5.24948	-1.62084	-3.02042	0.0160851	TIMM10B	4.39401	-1.62084	2.5282	0.0346874
TRBV6-3	-3.77036	-2.27237	-2.5235	0.0349453	TRBV6-3	4.23587	-2.27237	2.83506	0.0214414
TRIM58	-3.78456	-0.421324	-2.58593	0.0316751	TRIM58	4.30128	-0.421324	2.93899	0.0182435
TSNAX	-5.50421	0.0667489	-2.52642	0.034785	TSNAX	6.1824	0.0667489	2.83771	0.0213533
WARS	-4.82577	-0.556512	-3.2088	0.0120504	WARS	4.88316	-0.556512	3.24696	0.011371
YWHAG	-5.07155	-1.10586	-3.7151	0.00566104	YWHAG	4.50868	-1.10586	3.30278	0.0104487
ZIC2	-7.90664	-1.78393	-3.2722	0.0109439	ZIC2	5.7394	-1.78393	2.37527	0.0441438
ZKSCAN5	-5.17428	-0.596817	-3.26632	0.0110418	ZKSCAN5	4.9982	-0.596817	3.15517	0.0130781
ZRSR1	-3.62968	-1.06887	-2.96596	0.017497	ZRSR1	4.53263	-1.06887	3.7038	0.00575527
ACTL7A	3.67905	-1.15337	3.15373	0.013107	ACTL7A	-3.1986	-1.15337	-2.74188	0.0247996
ALDH7A1P1	3.86756	-2.14792	3.18991	0.0124025	ALDH7A1P1	-3.64806	-2.14792	-3.00886	0.0163745
ARHGEF16	5.24101	-2.84614	3.03289	0.0157789	ARHGEF16	-5.10544	-2.84614	-2.95443	0.0178121
ATP11B	5.02917	-1.85844	3.64505	0.00627238	ATP11B	-3.492	-1.85844	-2.53094	0.0345382
BEVI	7.21901	-2.16861	4.4357	0.00205279	BEVI	-6.6994	-2.16861	-4.11643	0.00318788
BTG2	7.58737	-1.66807	4.3055	0.00245196	BTG2	-6.80437	-1.66807	-3.86119	0.00458106
C1QC	5.7771	-3.15782	4.58299	0.00168405	C1QC	-5.10414	-3.15782	-4.04913	0.00350448
C4BPA	4.80727	-2.08033	3.54503	0.00726982	C4BPA	-4.22548	-2.08033	-3.116	0.0138863
CDK17	4.90594	-1.81724	2.69084	0.0268638	CDK17	-4.32304	-1.81724	-2.37113	0.0444334
CHD2	6.17463	-2.73377	3.85042	0.00465261	CHD2	-7.76968	-2.73377	-4.84508	0.00119333
CHST2	6.01382	-2.86624	3.47367	0.00808345	CHST2	-5.7013	-2.86624	-3.29316	0.0106019
CLTC	4.20563	-2.96456	3.4229	0.00872066	CLTC	-4.11916	-2.96456	-3.35252	0.00969292
COPS3	2.82624	-2.51653	2.37944	0.0438546	COPS3	-3.15431	-2.51653	-2.65564	0.0283888
COPZ1	3.05109	-2.77307	2.75443	0.0243178	COPZ1	-3.25719	-2.77307	-2.94049	0.0182011
DHODH	3.4251	-2.48997	2.84281	0.021184	DHODH	-3.87493	-2.48997	-3.21617	0.011916
EDDM3A	8.44928	-2.34806	4.54016	0.00178326	EDDM3A	-6.03645	-2.34806	-3.24364	0.0114285
ERC2-IT1	3.89853	-2.02412	3.92441	0.00418391	ERC2-IT1	-3.1396	-2.02412	-3.16044	0.0129731
ESRRA	3.77028	-1.88691	2.31759	0.0483487	ESRRA	-4.1363	-1.88691	-2.54258	0.0339112
FGL2	12.0328	-1.80491	4.2918	0.0024986	FGL2	-6.69989	-1.80491	-2.38969	0.0431512
FOLH1	3.99822	-1.75931	3.48979	0.00789154	FOLH1	-2.81628	-1.75931	-2.45816	0.038735
FRA1H	5.34454	-2.73629	4.39108	0.00218106	FRA1H	-5.33122	-2.73629	-4.38014	0.00221382
FRA1I	3.98327	-2.20155	3.65224	0.00620657	FRA1I	-4.33269	-2.20155	-3.97261	0.00390593
FRA6F	3.04391	-2.66625	2.53751	0.0341826	FRA6F	-3.09301	-2.66625	-2.57845	0.0320498
FRA7D	4.07046	-2.00945	3.89353	0.00437307	FRA7D	-3.05335	-2.00945	-2.92063	0.0187702
FRA7E	5.26373	-3.00491	2.61724	0.0301535	FRA7E	-5.43537	-3.00491	-2.70259	0.0263737
FRA8B	4.14527	-2.18648	2.98957	0.0168699	FRA8B	-5.56821	-2.18648	-4.01579	0.00367368
FTH1	8.76522	-4.10353	3.23031	0.0116625	FTH1	-8.55822	-4.10353	-3.15402	0.0131012
GPR4	3.78048	-2.2032	3.15831	0.0130155	GPR4	-2.88389	-2.2032	-2.40927	0.0418391
GRK1	3.25869	-2.53647	2.95739	0.0177308	GRK1	-3.22904	-2.53647	-2.93048	0.0184856
HIST1H2BH	4.13191	-2.87475	3.06773	0.0149547	HIST1H2BH	-3.96514	-2.87475	-2.94391	0.0181049
HOXA9	7.36132	-1.87023	4.01069	0.00370033	HOXA9	-7.10408	-1.87023	-3.87054	0.00451986
HPLH1	2.99685	-1.99179	2.39617	0.0427125	HPLH1	-4.59259	-1.99179	-3.67207	0.00602868
IGHV3-33-2	3.7166	-2.07798	3.17501	0.0126877	IGHV3-33-2	-2.97898	-2.07798	-2.54487	0.0337888
IGKV1OR1-1	4.11197	-2.61278	3.01264	0.0162794	IGKV1OR1-1	-4.49829	-2.61278	-3.29567	0.0105616
IGKV1OR22-5	3.7045	-2.25778	2.6165	0.0301886	IGKV1OR22-5	-3.62531	-2.25778	-2.56057	0.0329643
INGX	2.73979	-2.27216	2.37879	0.0438997	INGX	-2.98116	-2.27216	-2.58835	0.0315544
IVL	4.68625	-2.15866	2.67106	0.02771	IVL	-5.98564	-2.15866	-3.41169	0.00886839
KCNK6	3.79881	-2.66884	3.16751	0.0128339	KCNK6	-3.88166	-2.66884	-3.23659	0.0115516
KLRG1	3.60202	-2.01652	2.41736	0.0413087	KLRG1	-5.00706	-2.01652	-3.3603	0.00958007
LLGL1	3.51221	-1.81322	2.3213	0.0480661	LLGL1	-4.84459	-1.81322	-3.20191	0.0121777
MAD1L1	5.81061	-1.24762	3.02185	0.0160497	MAD1L1	-6.08151	-1.24762	-3.16273	0.0129278
MAGEA3	6.28771	-1.69813	3.6654	0.00608791	MAGEA3	-5.18926	-1.69813	-3.02506	0.0159704
MORC3	4.01633	-2.87761	3.06035	0.0151253	MORC3	-3.80975	-2.87761	-2.90294	0.0192927
NPTX2	3.65546	-2.1369	2.52113	0.0350757	NPTX2	-5.18616	-2.1369	-3.57685	0.00693543
NR2F1	4.18335	-2.08071	3.25391	0.0112517	NR2F1	-3.76436	-2.08071	-2.928	0.0185568
NUMBL	6.56459	-0.887876	2.96146	0.0176193	NUMBL	-5.60827	-0.887876	-2.53004	0.034587
PLPP3	4.64962	-2.28443	3.43429	0.00857315	PLPP3	-3.55642	-2.28443	-2.62684	0.0297022
PQBP1	4.4704	-1.32484	2.40049	0.0424224	PQBP1	-4.89119	-1.32484	-2.62645	0.0297204
PRPH	4.53596	-2.47383	3.13701	0.0134465	PRPH	-3.82587	-2.47383	-2.64592	0.0288251
PRPS2	8.29487	-0.588624	4.62273	0.00159732	PRPS2	-5.06486	-0.588624	-2.82265	0.0218603
PSMA4	3.41956	-2.15024	2.56858	0.0325514	PSMA4	-3.60767	-2.15024	-2.70988	0.0260741
RBX1	7.44423	-1.6409	6.45486	0.000177262	RBX1	-4.94571	-1.6409	-4.28841	0.0025103
RCOR1	6.21341	-2.28806	3.84525	0.00468737	RCOR1	-6.21744	-2.28806	-3.84774	0.00467058
RFXANK	4.2481	-2.52086	3.59201	0.00678185	RFXANK	-3.88204	-2.52086	-3.28249	0.0107746
RGS7	2.72537	-2.4004	2.52008	0.0351338	RGS7	-4.20435	-2.4004	-3.88766	0.00441006
SCG2	2.91409	-2.16506	2.74442	0.0247015	SCG2	-2.79361	-2.16506	-2.63096	0.0295105
SLC10A2	5.03618	-2.34915	4.45585	0.00199757	SLC10A2	-4.18429	-2.34915	-3.70212	0.00576936
SLC7A6	5.80933	-3.03548	3.55227	0.00719226	SLC7A6	-6.25496	-3.03548	-3.82476	0.00482797
SMR3B	4.61239	-2.67083	3.00252	0.0165357	SMR3B	-4.68684	-2.67083	-3.05098	0.015345
STAM	3.06328	-2.34071	2.40373	0.0422066	STAM	-3.54413	-2.34071	-2.78105	0.0233268
STOM	4.74702	-2.63437	3.83017	0.00479046	STOM	-4.6824	-2.63437	-3.77803	0.0051658
STX12	4.50036	-2.48385	2.74254	0.0247742	STX12	-4.2697	-2.48385	-2.60197	0.0308859
TCP10	7.02274	-1.12738	3.56898	0.00701658	TCP10	-6.3106	-1.12738	-3.20706	0.0120824
TDGF1P2	4.12758	-2.29862	2.67431	0.0275694	TDGF1P2	-6.0536	-2.29862	-3.9222	0.00419718
TRBV20OR9-2	4.89665	-2.25019	4.04878	0.00350621	TRBV20OR9-2	-4.68995	-2.25019	-3.87788	0.00447244
TRBV26	3.57174	-2.2772	2.48025	0.0374094	TRBV26	-5.45626	-2.2772	-3.78888	0.00508521
WDR5	6.64227	-2.52522	3.26911	0.0109951	WDR5	-6.17685	-2.52522	-3.04005	0.0156056
XRCC8	3.83767	-3.14226	2.58953	0.0314963	XRCC8	-3.78336	-3.14226	-2.55288	0.0333655
ZNF137P	5.09518	-3.19149	3.71303	0.00567816	ZNF137P	-4.27284	-3.19149	-3.11377	0.013934
ZNF138	4.03637	-2.1847	2.30233	0.0495259	ZNF138	-5.54711	-2.1847	-3.16405	0.0129018

## Sheet: Sapra Tangshak
Table S5. Target genes for Sapra Tangshak therapy
Sapra Tangshak	logFC.Drug.module.	AveExpr.x	t.x	P.Value.x	module	logFC.module.control.	AveExpr.y	t.y	P.Value.y
ADGRE5	-5.13844	-0.0257792	-2.3426	0.0464782	ADGRE5	5.27345	-0.0257792	2.40415	0.0421781
BARX2	-4.90795	-1.19277	-3.37869	0.00931875	BARX2	4.32142	-1.19277	2.97491	0.0172564
BRI3	-6.06165	-1.31628	-4.89695	0.00111601	BRI3	3.75807	-1.31628	3.03599	0.0157037
CDC27	-2.89948	-0.871615	-2.37907	0.0438801	CDC27	3.86689	-0.871615	3.17285	0.0127296
CDH17	-7.25178	-0.914037	-4.44251	0.00203396	CDH17	4.17627	-0.914037	2.55842	0.0330757
CLDN8	-5.61488	-0.870987	-3.26288	0.0110995	CLDN8	5.46307	-0.870987	3.17467	0.0126943
COL4A5	-5.09275	-1.59909	-2.74435	0.0247041	COL4A5	4.38143	-1.59909	2.36104	0.0451461
CYP2C18	-5.56641	-0.00560464	-2.64006	0.0290919	CYP2C18	7.09225	-0.00560464	3.36373	0.00953074
CYP4F2	-5.04542	-0.994101	-3.96425	0.00395273	CYP4F2	6.2189	-0.994101	4.88626	0.00113149
CYTB	-3.78517	-0.809747	-2.71619	0.0258177	CYTB	3.54562	-0.809747	2.54429	0.0338198
DAB1	-4.86809	-1.20546	-2.6815	0.02726	DAB1	4.76397	-1.20546	2.62415	0.0298281
DAPK3	-7.7339	-0.697283	-4.26131	0.00260589	DAPK3	5.56354	-0.697283	3.06546	0.0150071
EVPL	-4.17714	-0.447767	-2.58796	0.0315742	EVPL	4.9329	-0.447767	3.05619	0.0152226
FLRT1	-4.36905	-1.96451	-2.53647	0.0342389	FLRT1	6.2553	-1.96451	3.63154	0.00639817
GPDS1	-3.74854	-0.905176	-2.9799	0.0171238	GPDS1	3.72904	-0.905176	2.9644	0.0175393
GPR53P	-5.91956	-0.543439	-2.35044	0.0459075	GPR53P	6.12524	-0.543439	2.43211	0.0403592
GSTO1	-5.4459	-0.957071	-3.45183	0.00835129	GSTO1	5.03416	-0.957071	3.19085	0.0123846
HMGB1	-8.04776	-1.39245	-5.2168	0.000744704	HMGB1	4.86677	-1.39245	3.15478	0.0130858
IGHD1-14	-7.91133	-1.68461	-3.56354	0.00707323	IGHD1-14	5.45499	-1.68461	2.45712	0.0387985
IGHD3-10	-3.3508	-1.39817	-2.92206	0.0187285	IGHD3-10	4.51713	-1.39817	3.93916	0.00409668
IGHD5-12	-4.33822	-0.610661	-3.0722	0.0148523	IGHD5-12	3.25357	-0.610661	2.30408	0.0493896
LHB	-6.56877	-0.506219	-3.37346	0.00939232	LHB	4.93943	-0.506219	2.53669	0.0342266
LIPF	-5.5926	-0.482341	-3.62189	0.00648965	LIPF	4.87569	-0.482341	3.1576	0.0130296
LY6E	-3.41466	-1.11511	-2.37381	0.0442459	LY6E	4.34335	-1.11511	3.01942	0.01611
MCL1	-4.1793	-0.878404	-2.76743	0.0238286	MCL1	4.97212	-0.878404	3.29242	0.0106138
MMP13	-4.64186	-0.881658	-2.8339	0.0214805	MMP13	4.07386	-0.881658	2.48713	0.0370062
MNT	-4.55572	-2.02054	-2.35718	0.0454214	MNT	5.18095	-2.02054	2.68068	0.027295
MNX1	-4.28522	-0.745041	-3.16099	0.0129623	MNX1	3.89375	-0.745041	2.87222	0.0202361
MST1	-3.11427	-1.28933	-2.67895	0.0273692	MST1	3.88382	-1.28933	3.34094	0.00986365
MTHFD1L	-4.04646	-0.557669	-2.36567	0.0448172	MTHFD1L	4.21069	-0.557669	2.46169	0.0385201
MYO16	-5.7299	-1.83192	-3.63524	0.00636348	MYO16	4.99404	-1.83192	3.16838	0.0128167
NR3C1P1	-6.70638	0.0877926	-2.82831	0.0216682	NR3C1P1	5.51693	0.0877926	2.32668	0.0476602
OR7E13P	-3.22629	-0.926489	-2.35301	0.0457216	OR7E13P	3.8038	-0.926489	2.7742	0.0235778
POC1A	-6.61309	-0.252736	-2.68585	0.0270745	POC1A	7.03154	-0.252736	2.8558	0.0207598
POM121	-2.96058	-1.43835	-2.82732	0.0217019	POM121	4.20251	-1.43835	4.01334	0.00368647
PPP2R5B	-4.77804	-0.899005	-2.5809	0.0319267	PPP2R5B	5.55983	-0.899005	3.00318	0.0165187
PTPRC	-3.52854	-1.63081	-3.20947	0.0120382	PTPRC	7.40786	-1.63081	6.738	0.000131125
RET	-5.3813	-0.55641	-3.37767	0.00933305	RET	5.00255	-0.55641	3.13994	0.0133864
SCZD3	-4.3297	-0.638302	-3.11325	0.013945	SCZD3	3.34121	-0.638302	2.40248	0.0422895
SGCB	-5.90735	-0.467684	-2.96769	0.0174503	SGCB	6.0471	-0.467684	3.0379	0.0156575
SLC12A3	-4.01325	-0.793889	-2.73176	0.0251956	SLC12A3	3.74582	-0.793889	2.54972	0.0335319
SNX8	-5.80435	-0.499794	-3.70062	0.00578206	SNX8	5.81826	-0.499794	3.70948	0.00570766
STAR	-5.47101	-0.607556	-3.26111	0.0111294	STAR	4.3713	-0.607556	2.60561	0.0307098
TOR1B	-4.86145	-0.869314	-2.82964	0.0216233	TOR1B	6.03044	-0.869314	3.51006	0.0076571
TRIM58	-4.58246	-0.421324	-3.13111	0.0135685	TRIM58	4.30128	-0.421324	2.93899	0.0182435
TSNAX	-5.76381	0.0667489	-2.64557	0.028841	TSNAX	6.1824	0.0667489	2.83771	0.0213533
WARS	-4.52464	-0.556512	-3.00857	0.0163819	WARS	4.88316	-0.556512	3.24696	0.011371
YWHAG	-4.39166	-1.10586	-3.21705	0.0119	YWHAG	4.50868	-1.10586	3.30278	0.0104487
ZIC2	-6.58026	-1.78393	-2.72327	0.025533	ZIC2	5.7394	-1.78393	2.37527	0.0441438
ZKSCAN5	-4.59017	-0.596817	-2.8976	0.0194536	ZKSCAN5	4.9982	-0.596817	3.15517	0.0130781
ZRSR1	-2.87039	-1.06887	-2.34551	0.0462653	ZRSR1	4.53263	-1.06887	3.7038	0.00575527
ALDH7A1P1	3.90005	-2.14792	3.2167	0.0119064	ALDH7A1P1	-3.64806	-2.14792	-3.00886	0.0163745
ARHGEF16	4.49304	-2.84614	2.60005	0.0309795	ARHGEF16	-5.10544	-2.84614	-2.95443	0.0178121
ATP11B	3.61126	-1.85844	2.61737	0.0301472	ATP11B	-3.492	-1.85844	-2.53094	0.0345382
ATP5G2	5.60744	-1.20865	2.44291	0.0396772	ATP5G2	-13.9645	-1.20865	-6.08372	0.000267003
BEVI	8.89964	-2.16861	5.46836	0.000547271	BEVI	-6.6994	-2.16861	-4.11643	0.00318788
BTG2	4.86211	-1.66807	2.75904	0.0241431	BTG2	-6.80437	-1.66807	-3.86119	0.00458106
C1QC	5.58009	-3.15782	4.4267	0.002078	C1QC	-5.10414	-3.15782	-4.04913	0.00350448
C4BPA	6.15877	-2.08033	4.54167	0.00177967	C4BPA	-4.22548	-2.08033	-3.116	0.0138863
CDH9	2.77891	-2.24011	2.73625	0.0250192	CDH9	-3.24243	-2.24011	-3.19266	0.0123505
CHD2	9.42146	-2.73377	5.8751	0.000338672	CHD2	-7.76968	-2.73377	-4.84508	0.00119333
CLTC	4.37247	-2.96456	3.55868	0.00712427	CLTC	-4.11916	-2.96456	-3.35252	0.00969292
COPS3	2.96965	-2.51653	2.50017	0.0362531	COPS3	-3.15431	-2.51653	-2.65564	0.0283888
COPZ1	3.06425	-2.77307	2.76631	0.0238704	COPZ1	-3.25719	-2.77307	-2.94049	0.0182011
DHODH	3.04766	-2.48997	2.52954	0.0346142	DHODH	-3.87493	-2.48997	-3.21617	0.011916
EDDM3A	4.30742	-2.34806	2.31456	0.0485797	EDDM3A	-6.03645	-2.34806	-3.24364	0.0114285
EIF3M	5.65666	-1.17911	2.44686	0.0394313	EIF3M	-5.82176	-1.17911	-2.51827	0.0352341
ESRRA	6.10244	-1.88691	3.75116	0.00537138	ESRRA	-4.1363	-1.88691	-2.54258	0.0339112
FGL2	7.49978	-1.80491	2.67499	0.0275396	FGL2	-6.69989	-1.80491	-2.38969	0.0431512
FOLH1	3.80797	-1.75931	3.32373	0.010123	FOLH1	-2.81628	-1.75931	-2.45816	0.038735
FRA1H	5.11437	-2.73629	4.20198	0.00282908	FRA1H	-5.33122	-2.73629	-4.38014	0.00221382
FRA1I	4.2864	-2.20155	3.93017	0.00414962	FRA1I	-4.33269	-2.20155	-3.97261	0.00390593
FRA7D	3.32529	-2.00945	3.18075	0.012577	FRA7D	-3.05335	-2.00945	-2.92063	0.0187702
FRA8B	4.09253	-2.18648	2.95153	0.0178925	FRA8B	-5.56821	-2.18648	-4.01579	0.00367368
FTH1	8.22274	-4.10353	3.03039	0.0158398	FTH1	-8.55822	-4.10353	-3.15402	0.0131012
G3BP1	5.06588	-3.71096	3.00658	0.0164323	G3BP1	-4.81864	-3.71096	-2.85985	0.0206296
GRK1	3.10242	-2.53647	2.81557	0.022103	GRK1	-3.22904	-2.53647	-2.93048	0.0184856
HIST1H2BH	3.95026	-2.87475	2.93286	0.0184176	HIST1H2BH	-3.96514	-2.87475	-2.94391	0.0181049
HOXA9	5.38882	-1.87023	2.93601	0.018328	HOXA9	-7.10408	-1.87023	-3.87054	0.00451986
HPLH1	2.99608	-1.99179	2.39555	0.0427541	HPLH1	-4.59259	-1.99179	-3.67207	0.00602868
IGHV3-33-2	5.10414	-2.07798	4.36035	0.00227443	IGHV3-33-2	-2.97898	-2.07798	-2.54487	0.0337888
IGKV1OR1-1	4.46119	-2.61278	3.26849	0.0110056	IGKV1OR1-1	-4.49829	-2.61278	-3.29567	0.0105616
IGKV1OR22-5	4.5981	-2.25778	3.24766	0.011359	IGKV1OR22-5	-3.62531	-2.25778	-2.56057	0.0329643
INGX	3.16372	-2.27216	2.74686	0.0246075	INGX	-2.98116	-2.27216	-2.58835	0.0315544
IVL	5.10829	-2.15866	2.91162	0.0190347	IVL	-5.98564	-2.15866	-3.41169	0.00886839
KCNK6	3.31592	-2.66884	2.76487	0.023924	KCNK6	-3.88166	-2.66884	-3.23659	0.0115516
KCNQ1OT1	3.98452	-1.18054	2.4764	0.0376372	KCNQ1OT1	-5.13005	-1.18054	-3.18836	0.0124319
MAD1L1	6.19654	-1.24762	3.22255	0.0118008	MAD1L1	-6.08151	-1.24762	-3.16273	0.0129278
MORC3	3.41735	-2.87761	2.60394	0.0307905	MORC3	-3.80975	-2.87761	-2.90294	0.0192927
NPTX2	4.52422	-2.1369	3.12031	0.013795	NPTX2	-5.18616	-2.1369	-3.57685	0.00693543
NR2F1	3.90063	-2.08071	3.034	0.0157519	NR2F1	-3.76436	-2.08071	-2.928	0.0185568
NUMBL	5.25212	-0.887876	2.36937	0.0445564	NUMBL	-5.60827	-0.887876	-2.53004	0.034587
PRPH	4.68932	-2.47383	3.24307	0.0114384	PRPH	-3.82587	-2.47383	-2.64592	0.0288251
PSMA4	5.18854	-2.15024	3.89734	0.00434926	PSMA4	-3.60767	-2.15024	-2.70988	0.0260741
RBX1	4.28712	-1.6409	3.71735	0.00564251	RBX1	-4.94571	-1.6409	-4.28841	0.0025103
RCOR1	4.30727	-2.28806	2.66561	0.0279481	RCOR1	-6.21744	-2.28806	-3.84774	0.00467058
RFXANK	4.67934	-2.52086	3.95664	0.00399578	RFXANK	-3.88204	-2.52086	-3.28249	0.0107746
RGS7	3.00446	-2.4004	2.77815	0.0234324	RGS7	-4.20435	-2.4004	-3.88766	0.00441006
SCG2	3.71437	-2.16506	3.49811	0.00779445	SCG2	-2.79361	-2.16506	-2.63096	0.0295105
SIM2	4.92791	-3.053	2.59266	0.0313415	SIM2	-4.47537	-3.053	-2.35457	0.0456091
SLC10A2	5.08678	-2.34915	4.50062	0.0018805	SLC10A2	-4.18429	-2.34915	-3.70212	0.00576936
SLC7A6	8.00899	-3.03548	4.89731	0.00111549	SLC7A6	-6.25496	-3.03548	-3.82476	0.00482797
SNRNP27	6.64497	-0.42009	3.43738	0.00853365	SNRNP27	-4.47014	-0.42009	-2.31236	0.0487487
STOM	4.35951	-2.63437	3.5175	0.00757292	STOM	-4.6824	-2.63437	-3.77803	0.0051658
TDGF1P2	4.63845	-2.29862	3.00531	0.0164647	TDGF1P2	-6.0536	-2.29862	-3.9222	0.00419718
TRBV20OR9-2	3.68364	-2.25019	3.04581	0.0154679	TRBV20OR9-2	-4.68995	-2.25019	-3.87788	0.00447244
TRBV26	3.59988	-2.2772	2.49979	0.0362751	TRBV26	-5.45626	-2.2772	-3.78888	0.00508521
WDR5	5.08574	-2.52522	2.50304	0.0360897	WDR5	-6.17685	-2.52522	-3.04005	0.0156056
ZNF137P	4.81412	-3.19149	3.50821	0.00767816	ZNF137P	-4.27284	-3.19149	-3.11377	0.013934
