# Supplementary material for: Multiomics analysis profile acute liver injury module clusters to compare the therapeutic efficacy of bifendate and muaddil sapra
Source: Sci Rep. 2019 Mar 13;9:4335. doi: 10.1038/s41598-019-40356-5 (PMC6416310; doi:10.1038/s41598-019-40356-5)
Supplement: Supplementary file 6 — Dataset 6 [file 41598_2019_40356_MOESM6_ESM.xls]

## Sheet: Sheet3
Table S6. Differential proteins between bifendat treatment group and model group
Gene.Name	P.Value	Fold.Change.Ratio
Myh9	1.51822e-36	1.56359
Cyp8b1	2.63888e-27	3.30749
Cfh	7.37482e-24	0.640693
Actn4	4.86766e-22	0.574773
Fmo3	4.94947e-17	0.380245
Plg	1.48552e-16	0.609306
Acox1	1.93667e-16	1.51183
Hp	9.62139e-16	0.520504
Ctnnd1	1.45819e-14	1.71134
Cyp2e1	2.69884e-14	1.65354
Actn1	1.83984e-13	0.571873
Dhx9	6.78225e-13	0.651721
Plin2	1.6983e-12	2.4573
Rnf213	8.87204e-12	0.484598
Msn	2.10269e-11	0.641299
Vim	2.91055e-11	0.356054
Hpx	1.3349e-09	0.610675
Gys2	1.98836e-09	1.54177
Iigp1	2.68904e-09	0.637115
Krt18	3.05702e-09	0.544044
Cyp2a5	3.34177e-09	1.53582
Stat1	8.42393e-09	0.427888
Cyp4a10	1.34903e-08	2.50401
Cyp2c29	3.3046e-08	1.59248
Ces1	3.95563e-08	0.577148
Clec4f	7.41933e-08	0.606568
Krt8	7.69494e-08	0.5384
Anxa1	1.07057e-07	0.295613
Cyp27a1	1.15601e-07	1.58755
Vtn	1.34898e-07	0.355526
Lipa	2.96135e-07	1.74122
Ces1f	3.48277e-07	1.70107
Ttc39c	1.25067e-06	1.55967
Apcs	1.62756e-06	0.377311
Cdh2	3.5752e-06	2.13006
Pdk2	3.5752e-06	1.79657
Pdcd4	3.72153e-06	1.5649
Phyh	4.34807e-06	1.50474
Lgals3bp	4.88992e-06	0.629105
Gstm3	5.0154e-06	1.64103
Cyp3a11	5.45761e-06	1.75811
Ipo5	5.51359e-06	0.53992
Glul	6.92089e-06	1.78309
Cyp4a12a	9.65168e-06	1.80292
Icam1	1.08479e-05	0.567281
Acaa1b	2.38658e-05	1.67386
Arhgdib	3.73914e-05	0.308871
Iqgap1	3.73914e-05	0.533641
Etnppl	4.24232e-05	1.55882
Clu	4.71958e-05	0.656608
Steap4	6.03501e-05	0.616841
Pkp2	6.80175e-05	2.18739
Ptpn6	0.000106144	0.614826
Abcc3	0.000118896	2.10786
Lmnb1	0.000183019	0.497117
Ngp	0.000189596	0.151322
Tgtp1	0.000199139	0.497311
Tgtp2	0.000199139	0.497311
Fermt3	0.00026174	0.610964
Sephs2	0.000414746	1.50719
Afdn	0.000414844	1.793
Gm4952	0.000528906	1.53725
Ces2c	0.000581899	1.77148
Hist1h1b	0.000658603	0.525245
Cyp4a14	0.000836805	4.04997
Aox1	0.000868002	1.62996
Clic1	0.00094635	0.579965
Cyp3a41a	0.0010681	1.72513
Ogdh	0.00221605	0.546878
Rbp4	0.00228769	1.68298
Slc22a26	0.00231665	0.607773
Tagln	0.0029764	0.65458
Cask	0.00301915	1.50005
Csrp3	0.00342398	1.7571
Uap1l1	0.00350397	0.637445
Gchfr	0.00394034	1.50766
S100a9	0.00413538	0.165005
Isyna1	0.00572127	0.580408
Coro1a	0.00625268	0.286467
Hpgd	0.0068029	1.67281
Gatm	0.00715671	0.62185
Hao2	0.00838134	0.663332
Mup11	0.00851817	1.50082
Mup18	0.00851817	1.50082
Mup6	0.00851817	1.50082
Mapre2	0.00853796	1.82054
Cmpk2	0.00883714	0.635235
Tap2	0.00898885	0.627062
Lsr	0.00975869	2.93775
Farp2	0.00981898	2.19994
Anxa3	0.0102407	0.519689
Cyp7a1	0.0102407	2.89208
Zbtb20	0.0104395	2.04307
Gm4951	0.0112973	0.610225
Qsox1	0.0115901	0.632214
Eif2ak2	0.0120014	0.544541
Rac2	0.0128951	0.244429
Ckap4	0.0131325	0.397874
Ltf	0.0136532	0.178214
Pcna	0.0137141	0.480218
Sptlc1	0.0143106	0.519129
Fam49b	0.0149883	0.422583
Mb	0.0150057	2.5731
Rhog	0.0154272	0.640599
Gcn1	0.0159332	0.645924
Hmox1	0.0176122	0.616685
Serhl	0.0176632	1.63758
Mpo	0.0188971	0.123004
Chil3	0.0190816	0.17245
Aaas	0.0200663	2.3693
Lgals3	0.0207217	0.658396
Ifitm2	0.0217026	0.628344
Kif21a	0.0229486	0.600037
Steap3	0.0241245	0.63818
Amy1	0.0245188	1.734
Tap1	0.0277308	0.615854
G6pdx	0.0284547	0.502137
Cyp2c39	0.0301764	1.54136
Krt6a	0.0312638	0.455317
Abcd1	0.0316799	1.5333
Ptprd	0.0329469	1.60724
Ehd4	0.0349921	0.656048
Sptlc2	0.035563	2.69673
Lcn2	0.0371142	0.628547
Ssb	0.0372625	0.668311
Gbp8	0.0386287	0.621507
Nfxl1	0.0386803	0.528574
Mrps36	0.0392526	1.58799
Cotl1	0.0393541	0.609499
Cd5l	0.0419944	0.532808
Cybb	0.0421551	0.389277
Stk24	0.044322	0.624219
Sdc4	0.0443413	0.563387
Mlkl	0.0445429	0.668362
Lbp	0.0449152	0.423939
Tjp3	0.0464542	1.61388
Ptprc	0.0469258	0.452469
Ostf1	0.0484261	0.548313
Stoml2	0.0485896	0.628144
Cyp4a12b	0.0489992	2.6246
S100a8	0.0491345	0.199539
Crp	0.0498561	0.326285
