# Supplementary material for: Multiomics analysis profile acute liver injury module clusters to compare the therapeutic efficacy of bifendate and muaddil sapra
Source: Sci Rep. 2019 Mar 13;9:4335. doi: 10.1038/s41598-019-40356-5 (PMC6416310; doi:10.1038/s41598-019-40356-5)
Supplement: Supplementary file 7 — Dataset 7 [file 41598_2019_40356_MOESM7_ESM.xls]

## Sheet: Sheet3
Table S7. Differential proteins between Sapra Tangshak treatment group and model group
Gene.Name	P.Value	Fold.Change.Ratio
Cyp1a2	2.13746e-23	1.67829
Fmo3	8.47094e-15	0.594001
Cyp8b1	1.08782e-13	1.68123
Vim	2.19496e-10	0.58778
Mup11	2.76788e-10	2.90401
Mup18	2.76788e-10	2.90401
Mup6	2.76788e-10	2.90401
Cyp3a11	1.26229e-09	1.59188
Actn4	5.70304e-09	0.647954
Cyp2c29	8.13552e-09	1.59511
Rnf213	1.46455e-08	0.588528
Vtn	1.53845e-08	0.567847
Akr1b1	5.19855e-08	0.459223
Mpo	5.34682e-08	0.376296
Ltf	8.51369e-08	0.431387
Cyp7b1	4.39151e-07	1.6068
Agl	7.00919e-07	1.53724
Krt18	1.60869e-06	0.614828
Galt	1.62446e-06	0.593675
Fabp5	1.9755e-06	0.586437
Acot4	5.90324e-06	0.623209
Slc22a26	6.12648e-06	0.402732
Tat	9.75575e-06	1.53243
Anxa1	1.53597e-05	0.603451
Sephs2	1.57728e-05	1.52259
Krt8	2.42029e-05	0.597104
Ngp	4.32848e-05	0.411788
Cdh2	5.66723e-05	1.76428
Arhgdib	9.60032e-05	0.544348
Glul	9.79379e-05	1.71813
Ugt3a2	0.000115624	2.23072
Retsat	0.000177402	1.68322
Crot	0.000228966	0.573086
Hao2	0.000230623	0.571557
Chil3	0.000239599	0.381236
Thnsl2	0.000277102	1.60746
S100a9	0.000282233	0.388128
Cyp2b9	0.000323832	0.639314
G6pdx	0.00038625	0.591394
Mug2	0.000521106	1.62804
Ifit1	0.000815151	0.348585
Stbd1	0.000902872	1.54054
Stat1	0.00102729	0.56264
Ugt2b37	0.00105407	0.344055
Fmo4	0.00123084	0.637669
Coro1a	0.00185521	0.568225
Gpx1	0.00187171	1.54613
Gm4952	0.00291722	1.5546
Lgals3bp	0.00298817	0.624527
Itgb2	0.00414897	0.424981
Fdps	0.00441562	0.588653
Isyna1	0.00526102	0.597613
Mcm6	0.0054882	0.571908
Ggct	0.00744988	0.493032
Lsp1	0.00797247	0.524205
Dennd5b	0.011168	1.64725
Krt6a	0.0133178	0.618124
Ces2c	0.0136441	1.98806
Csrp3	0.0140255	1.4975
Plin5	0.0158107	1.5439
Fhl1	0.0183939	1.80696
Kdelr1	0.019841	0.635876
Pkp2	0.0198614	1.67697
Ptgr1	0.0218821	0.544994
Sqle	0.0222679	0.596862
Acot3	0.0226426	0.434223
F830045P16Rik	0.0240698	1.61074
Igha	0.0240698	1.61074
Farp2	0.0241245	1.91435
Sptlc1	0.0245135	0.566143
Supt16	0.0251997	0.608875
Supt16h	0.0251997	0.608875
Lyz2	0.025667	0.304941
Lcn2	0.0262177	0.484193
Cyp2c69	0.0282834	0.571058
Ighg2b	0.0283331	2.00761
Focad	0.028448	4.91881
Ckm	0.0292718	5.70667
S100a8	0.0321651	0.492827
Ipo5	0.0358189	0.538764
Cyp4f13	0.0370336	1.63554
Mup2	0.0371514	2.27222
Fam49b	0.0371762	0.629551
Psen1	0.0371762	1.59997
Spta1	0.0371762	1.72224
Apol9b	0.0394123	0.452231
Flot1	0.0404152	1.61589
Camp	0.0421838	0.547756
Serhl	0.0441281	1.69477
Ugt3a1	0.0464292	1.60066
Pcna	0.0480339	0.623901
Bax	0.048195	0.637716
